# Supplementary material for: 2-(Naphthalen-1-yl)-N-(1,3-thia­zol-2-yl)acetamide
Source: Acta Crystallogr Sect E Struct Rep Online. 2012 Jul 18;68(Pt 8):o2464. doi: 10.1107/S1600536812031583 (PMC3414920; doi:10.1107/S1600536812031583)
Supplement: Supplementary file 1 [file e-68-o2464-sup1.cif]

##############################################################################
#                                                                            #
# This CIF contains the data in a paper accepted for publication in          #
# Acta Crystallographica Section E. It conforms to the requirements of       #
# Notes for Authors for Acta Crystallographica Section E, and has been       #
# peer reviewed under the auspices of the IUCr Commission on Journals.       #
#                                                                            #
# Full details of the Crystallographic Information File format               #
# are given in the paper "The Crystallographic Information File (CIF):       #
# a New Standard Archive File for Crystallography" by S. R. Hall, F. H.      #
# Allen and I. D. Brown [Acta Cryst. (1991), A47, 655-685].                  #
#                                                                            #
# The current version of the core CIF dictionary is obtainable from          #
# ftp://ftp.iucr.org/pub/cif_core.dic.                                       #
#                                                                            #
# Software is freely available for graphical display of the structure(s)     #
# in this CIF. For information consult the CIF software page                 #
# http://www.iucr.org/resources/cif/software.                                #
#                                                                            #
# This file may be used for bona fide research purposes within the           #
# scientific community so long as proper attribution is given to the journal # 
# article from which it was obtained.                                        #
#                                                                            #
##############################################################################
data_global
_audit_creation_method     'form.cif (version 2.0)'
_journal_data_validation_number     ?
_journal_date_recd_electronic     2012-07-08
_journal_date_accepted     2012-07-11
_journal_name_full     'Acta Crystallographica, Section E'
_journal_year     2012
_journal_volume     68
_journal_issue      8
_journal_page_first     o2464
_journal_page_last     o2464
_journal_paper_category     QO
_journal_paper_doi     10.1107/S1600536812031583
_journal_coeditor_code     HB6894
_publ_contact_author_name     'Prof. Fun, Hoong-Kun'
_publ_contact_author_address
;
      X-ray Crystallography Unit
      School of Physics
      Universiti Sains Malaysia
      11800 USM, Penang
      MALAYSIA
;
_publ_contact_author_email     'hkfun@usm.my'
_publ_contact_author_fax     '604 6579150'
_publ_contact_author_phone     '604 6533652'
_publ_section_title
;
2-(Naphthalen-1-yl)-<i>N</i>-(1,3-thiazol-2-yl)acetamide
;
loop_
    _publ_author_name
    _publ_author_footnote
    _publ_author_address
    'Hoong-Kun Fun'
;
      Thomson Reuters ResearcherID: A-3561-2009.
;
;     X-ray Crystallography Unit
      School of Physics
      Universiti Sains Malaysia
      11800 USM, Penang
      Malaysia
;
    'Ching Kheng Quah'
;
      Thomson Reuters ResearcherID: A-5525-2009.
;
;
      X-ray Crystallography Unit
      School of Physics
      Universiti Sains Malaysia
      11800 USM, Penang
      Malaysia
;
    'Prakash S. Nayak' ?
;
      Department of Studies in Chemistry
      Mangalore University
      Mangalagangotri 574 199
      India
;
    'B. Narayana' ?
;
      Department of Studies in Chemistry
      Mangalore University
      Mangalagangotri 574 199
      India
;
    'B. K. Sarojini' ?
;
      Department of Chemistry
      P. A. College of Engineering
      Nadupadavu, Mangalore 574 153
      India
;
data_I
_audit_creation_method     SHELXL-97
_chemical_name_systematic
;
2-(Naphthalen-1-yl)-<i>N</i>-(1,3-thiazol-2-yl)acetamide
;
_chemical_name_common     ?
_chemical_formula_moiety     'C15 H12 N2 O S'
_chemical_formula_sum     'C15 H12 N2 O S'
_chemical_formula_iupac     'C15 H12 N2 O S'
_chemical_formula_weight     268.33
_chemical_melting_point     ?
_symmetry_cell_setting     monoclinic
_symmetry_space_group_name_H-M     'P 21/c'
_symmetry_space_group_name_Hall     '-P 2ybc'
loop_
    _symmetry_equiv_pos_as_xyz
    'x, y, z'
    '-x, y+1/2, -z+1/2'
    '-x, -y, -z'
    'x, -y-1/2, z-1/2'
_cell_length_a     5.26680(10)
_cell_length_b     13.0861(2)
_cell_length_c     18.5373(3)
_cell_angle_alpha     90.00
_cell_angle_beta     105.6400(10)
_cell_angle_gamma     90.00
_cell_volume     1230.32(4)
_cell_formula_units_Z     4
_cell_measurement_reflns_used     5904
_cell_measurement_theta_min     2.28
_cell_measurement_theta_max     32.45
_cell_measurement_temperature     100
_exptl_crystal_description     'block'
_exptl_crystal_colour     'brown'
_exptl_crystal_size_max     0.391
_exptl_crystal_size_mid     0.215
_exptl_crystal_size_min     0.18
_exptl_crystal_density_diffrn     1.449
_exptl_crystal_density_meas     ?
_exptl_crystal_density_method     'not measured'
_exptl_crystal_F_000     560
_exptl_absorpt_coefficient_mu     0.255
_exptl_absorpt_correction_type     multi-scan
_exptl_absorpt_process_details     '(<i>SADABS</i>; Bruker, 2009)'
_exptl_absorpt_correction_T_min     0.9069
_exptl_absorpt_correction_T_max     0.9556
_exptl_special_details
;
The crystal was placed in the cold stream of an Oxford Cryosystems
Cobra open-flow nitrogen cryostat (Cosier & Glazer, 1986) operating
at 100.0 (1) K.
;
_diffrn_ambient_temperature     100
_diffrn_radiation_type     MoK\a
_diffrn_radiation_wavelength     0.71073
_diffrn_radiation_source     'fine-focus sealed tube'
_diffrn_radiation_monochromator     graphite
_diffrn_measurement_device_type     'Bruker SMART APEXII CCD'
_diffrn_measurement_method     '\f and \w scans'
_diffrn_detector_area_resol_mean     ?
_diffrn_reflns_number     17425
_diffrn_reflns_av_R_equivalents     0.0364
_diffrn_reflns_av_sigmaI/netI     0.0364
_diffrn_reflns_theta_min     2.28
_diffrn_reflns_theta_max     32.61
_diffrn_reflns_theta_full     32.61
_diffrn_measured_fraction_theta_max     0.998
_diffrn_measured_fraction_theta_full     0.998
_diffrn_reflns_limit_h_min     -7
_diffrn_reflns_limit_h_max     7
_diffrn_reflns_limit_k_min     -19
_diffrn_reflns_limit_k_max     19
_diffrn_reflns_limit_l_min     -26
_diffrn_reflns_limit_l_max     28
_diffrn_standards_number     0
_diffrn_standards_interval_count     .
_diffrn_standards_interval_time     .
_diffrn_standards_decay_%     ?
_refine_special_details
;
 Refinement of F^2^ against ALL reflections.  The weighted R-factor wR and
 goodness of fit S are based on F^2^, conventional R-factors R are based
 on F, with F set to zero for negative F^2^. The threshold expression of
 F^2^ > 2sigma(F^2^) is used only for calculating R-factors(gt) etc. and is
 not relevant to the choice of reflections for refinement.  R-factors based
 on F^2^ are statistically about twice as large as those based on F, and R-
 factors based on ALL data will be even larger.
;
_reflns_number_total     4470
_reflns_number_gt     3657
_reflns_threshold_expression     I>2\s(I)
_refine_ls_structure_factor_coef     Fsqd
_refine_ls_matrix_type     full
_refine_ls_R_factor_all     0.0611
_refine_ls_R_factor_gt     0.0467
_refine_ls_wR_factor_gt     0.1003
_refine_ls_wR_factor_ref     0.1075
_refine_ls_goodness_of_fit_ref     1.056
_refine_ls_restrained_S_all     1.056
_refine_ls_number_reflns     4470
_refine_ls_number_parameters     172
_refine_ls_number_restraints     0
_refine_ls_hydrogen_treatment     constr
_refine_ls_weighting_scheme     calc
_refine_ls_weighting_details
         'calc w=1/[\s^2^(Fo^2^)+(0.0389P)^2^+0.7490P] where P=(Fo^2^+2Fc^2^)/3'
_atom_sites_solution_hydrogens     geom
_atom_sites_solution_primary     direct
_atom_sites_solution_secondary     difmap
_refine_ls_shift/su_max     0.001
_refine_ls_shift/su_mean     0.001
_refine_diff_density_max     0.475
_refine_diff_density_min     -0.278
_refine_ls_extinction_method     none
_refine_ls_extinction_coef     ?
loop_
    _atom_type_symbol
    _atom_type_description
    _atom_type_scat_dispersion_real
    _atom_type_scat_dispersion_imag
    _atom_type_scat_source
    'C' 'C' 0.0033 0.0016
                         'International Tables Vol C Tables 4.2.6.8 and 6.1.1.4'
    'H' 'H' 0.0000 0.0000
                         'International Tables Vol C Tables 4.2.6.8 and 6.1.1.4'
    'N' 'N' 0.0061 0.0033
                         'International Tables Vol C Tables 4.2.6.8 and 6.1.1.4'
    'O' 'O' 0.0106 0.0060
                         'International Tables Vol C Tables 4.2.6.8 and 6.1.1.4'
    'S' 'S' 0.1246 0.1234
                         'International Tables Vol C Tables 4.2.6.8 and 6.1.1.4'
_computing_data_collection     'APEX2 (Bruker, 2009)'
_computing_cell_refinement     'SAINT (Bruker, 2009)'
_computing_data_reduction     'SAINT (Bruker, 2009)'
_computing_structure_solution     'SHELXTL (Sheldrick, 2008)'
_computing_structure_refinement     'SHELXTL (Sheldrick, 2008)'
_computing_molecular_graphics     'SHELXTL (Sheldrick, 2008)'
_computing_publication_material
                             'SHELXTL (Sheldrick, 2008) and PLATON (Spek, 2009)'
loop_
    _atom_site_type_symbol
    _atom_site_label
    _atom_site_fract_x
    _atom_site_fract_y
    _atom_site_fract_z
    _atom_site_U_iso_or_equiv
    _atom_site_adp_type
    _atom_site_calc_flag
    _atom_site_refinement_flags
    _atom_site_occupancy
    _atom_site_symmetry_multiplicity
    _atom_site_disorder_assembly
    _atom_site_disorder_group
    S S1 0.40765(6) 0.66213(3) -0.105525(19) 0.01874(9) Uani d . 1 1 . .
    O O1 0.7884(2) 0.80307(8) -0.04709(6) 0.0259(2) Uani d . 1 1 . .
    N N1 0.6697(2) 0.49519(9) -0.06570(6) 0.0169(2) Uani d . 1 1 . .
    N N2 0.9062(2) 0.64044(8) -0.01161(6) 0.0163(2) Uani d . 1 1 . .
    H H1 1.0220 0.6004 0.0140 0.020 Uiso d R 1 1 . .
    C C1 0.2553(3) 0.54707(11) -0.13559(8) 0.0199(3) Uani d . 1 1 . .
    H H1A 0.0793 0.5399 -0.1659 0.024 Uiso calc R 1 1 . .
    C C2 0.4222(3) 0.46858(11) -0.10991(8) 0.0189(3) Uani d . 1 1 . .
    H H2A 0.3726 0.3994 -0.1215 0.023 Uiso calc R 1 1 . .
    C C3 0.6867(2) 0.59466(10) -0.05809(7) 0.0154(2) Uani d . 1 1 . .
    C C4 0.9383(3) 0.74460(10) -0.00491(8) 0.0178(2) Uani d . 1 1 . .
    C C5 1.1574(3) 0.77925(11) 0.06208(8) 0.0190(3) Uani d . 1 1 . .
    H H5A 1.2188 0.8483 0.0529 0.023 Uiso calc R 1 1 . .
    H H5B 1.3087 0.7316 0.0705 0.023 Uiso calc R 1 1 . .
    C C6 1.0495(2) 0.78093(10) 0.13046(8) 0.0174(2) Uani d . 1 1 . .
    C C7 1.1084(3) 0.70263(11) 0.18172(8) 0.0191(3) Uani d . 1 1 . .
    H H7A 1.2283 0.6509 0.1761 0.023 Uiso calc R 1 1 . .
    C C8 0.9946(3) 0.69737(11) 0.24260(8) 0.0211(3) Uani d . 1 1 . .
    H H8A 1.0395 0.6428 0.2775 0.025 Uiso calc R 1 1 . .
    C C9 0.8202(3) 0.77057(11) 0.25133(8) 0.0210(3) Uani d . 1 1 . .
    H H9A 0.7405 0.7655 0.2915 0.025 Uiso calc R 1 1 . .
    C C10 0.7573(2) 0.85443(10) 0.20059(8) 0.0178(2) Uani d . 1 1 . .
    C C11 0.5793(3) 0.93187(11) 0.20968(8) 0.0220(3) Uani d . 1 1 . .
    H H11A 0.5005 0.9276 0.2500 0.026 Uiso calc R 1 1 . .
    C C12 0.5200(3) 1.01268(11) 0.16105(8) 0.0226(3) Uani d . 1 1 . .
    H H12A 0.3992 1.0636 0.1674 0.027 Uiso calc R 1 1 . .
    C C13 0.6382(3) 1.02017(11) 0.10154(8) 0.0218(3) Uani d . 1 1 . .
    H H13A 0.5987 1.0769 0.0684 0.026 Uiso calc R 1 1 . .
    C C14 0.8101(3) 0.94631(10) 0.09084(8) 0.0199(3) Uani d . 1 1 . .
    H H14A 0.8875 0.9525 0.0503 0.024 Uiso calc R 1 1 . .
    C C15 0.8737(2) 0.86059(10) 0.13969(7) 0.0168(2) Uani d . 1 1 . .
loop_
    _atom_site_aniso_label
    _atom_site_aniso_U_11
    _atom_site_aniso_U_22
    _atom_site_aniso_U_33
    _atom_site_aniso_U_12
    _atom_site_aniso_U_13
    _atom_site_aniso_U_23
    S1 0.01559(14) 0.01887(16) 0.02027(16) 0.00490(11) 0.00230(11) 0.00192(12)
    O1 0.0310(6) 0.0161(5) 0.0268(5) 0.0046(4) 0.0013(4) 0.0015(4)
    N1 0.0141(5) 0.0160(5) 0.0192(5) 0.0005(4) 0.0021(4) -0.0008(4)
    N2 0.0140(5) 0.0131(5) 0.0203(5) 0.0017(4) 0.0018(4) 0.0008(4)
    C1 0.0138(5) 0.0244(7) 0.0196(6) 0.0000(5) 0.0013(4) -0.0008(5)
    C2 0.0146(5) 0.0209(6) 0.0197(6) -0.0015(5) 0.0020(4) -0.0016(5)
    C3 0.0132(5) 0.0161(6) 0.0165(5) 0.0016(4) 0.0034(4) 0.0007(4)
    C4 0.0180(6) 0.0151(6) 0.0214(6) 0.0007(4) 0.0073(5) -0.0011(5)
    C5 0.0170(6) 0.0163(6) 0.0240(7) -0.0008(4) 0.0063(5) -0.0028(5)
    C6 0.0142(5) 0.0159(6) 0.0210(6) -0.0018(4) 0.0027(4) -0.0031(5)
    C7 0.0168(6) 0.0158(6) 0.0223(6) -0.0002(4) 0.0013(5) -0.0019(5)
    C8 0.0213(6) 0.0187(6) 0.0201(6) -0.0015(5) 0.0002(5) 0.0016(5)
    C9 0.0221(6) 0.0214(7) 0.0185(6) -0.0030(5) 0.0037(5) -0.0016(5)
    C10 0.0147(5) 0.0176(6) 0.0194(6) -0.0028(4) 0.0014(4) -0.0049(5)
    C11 0.0210(6) 0.0214(7) 0.0238(7) -0.0010(5) 0.0063(5) -0.0063(5)
    C12 0.0209(6) 0.0178(6) 0.0274(7) 0.0017(5) 0.0035(5) -0.0057(5)
    C13 0.0236(6) 0.0137(6) 0.0254(7) 0.0016(5) 0.0021(5) -0.0019(5)
    C14 0.0210(6) 0.0162(6) 0.0221(6) -0.0012(5) 0.0052(5) -0.0018(5)
    C15 0.0145(5) 0.0155(6) 0.0189(6) -0.0018(4) 0.0019(4) -0.0029(4)
_geom_special_details
;
 All esds (except the esd in the dihedral angle between two l.s. planes)
 are estimated using the full covariance matrix.  The cell esds are taken
 into account individually in the estimation of esds in distances, angles
 and torsion angles; correlations between esds in cell parameters are only
 used when they are defined by crystal symmetry.  An approximate (isotropic)
 treatment of cell esds is used for estimating esds involving l.s. planes.
;
loop_
    _geom_bond_atom_site_label_1
    _geom_bond_atom_site_label_2
    _geom_bond_site_symmetry_2
    _geom_bond_distance
    _geom_bond_publ_flag
    S1 C1 . 1.7264(15) ?
    S1 C3 . 1.7367(13) ?
    O1 C4 . 1.2197(17) ?
    N1 C3 . 1.3098(17) ?
    N1 C2 . 1.3846(17) ?
    N2 C4 . 1.3749(17) ?
    N2 C3 . 1.3786(16) ?
    N2 H1 . 0.8458 ?
    C1 C2 . 1.3523(19) ?
    C1 H1A . 0.9500 ?
    C2 H2A . 0.9500 ?
    C4 C5 . 1.5188(19) ?
    C5 C6 . 1.5229(19) ?
    C5 H5A . 0.9900 ?
    C5 H5B . 0.9900 ?
    C6 C7 . 1.3747(19) ?
    C6 C15 . 1.4350(18) ?
    C7 C8 . 1.415(2) ?
    C7 H7A . 0.9500 ?
    C8 C9 . 1.367(2) ?
    C8 H8A . 0.9500 ?
    C9 C10 . 1.425(2) ?
    C9 H9A . 0.9500 ?
    C10 C11 . 1.4209(19) ?
    C10 C15 . 1.4247(19) ?
    C11 C12 . 1.370(2) ?
    C11 H11A . 0.9500 ?
    C12 C13 . 1.409(2) ?
    C12 H12A . 0.9500 ?
    C13 C14 . 1.375(2) ?
    C13 H13A . 0.9500 ?
    C14 C15 . 1.4238(19) ?
    C14 H14A . 0.9500 ?
loop_
    _geom_angle_atom_site_label_1
    _geom_angle_atom_site_label_2
    _geom_angle_atom_site_label_3
    _geom_angle_site_symmetry_1
    _geom_angle_site_symmetry_3
    _geom_angle
    _geom_angle_publ_flag
    C1 S1 C3 . . 88.65(6) ?
    C3 N1 C2 . . 109.86(11) ?
    C4 N2 C3 . . 123.32(11) ?
    C4 N2 H1 . . 120.7 ?
    C3 N2 H1 . . 116.0 ?
    C2 C1 S1 . . 110.32(10) ?
    C2 C1 H1A . . 124.8 ?
    S1 C1 H1A . . 124.8 ?
    C1 C2 N1 . . 115.87(13) ?
    C1 C2 H2A . . 122.1 ?
    N1 C2 H2A . . 122.1 ?
    N1 C3 N2 . . 121.37(11) ?
    N1 C3 S1 . . 115.27(10) ?
    N2 C3 S1 . . 123.24(10) ?
    O1 C4 N2 . . 121.42(13) ?
    O1 C4 C5 . . 123.70(13) ?
    N2 C4 C5 . . 114.69(12) ?
    C4 C5 C6 . . 108.24(11) ?
    C4 C5 H5A . . 110.1 ?
    C6 C5 H5A . . 110.1 ?
    C4 C5 H5B . . 110.1 ?
    C6 C5 H5B . . 110.1 ?
    H5A C5 H5B . . 108.4 ?
    C7 C6 C15 . . 119.46(13) ?
    C7 C6 C5 . . 119.95(12) ?
    C15 C6 C5 . . 120.50(12) ?
    C6 C7 C8 . . 121.48(13) ?
    C6 C7 H7A . . 119.3 ?
    C8 C7 H7A . . 119.3 ?
    C9 C8 C7 . . 120.21(13) ?
    C9 C8 H8A . . 119.9 ?
    C7 C8 H8A . . 119.9 ?
    C8 C9 C10 . . 120.38(13) ?
    C8 C9 H9A . . 119.8 ?
    C10 C9 H9A . . 119.8 ?
    C11 C10 C15 . . 119.47(13) ?
    C11 C10 C9 . . 120.96(13) ?
    C15 C10 C9 . . 119.57(12) ?
    C12 C11 C10 . . 120.89(14) ?
    C12 C11 H11A . . 119.6 ?
    C10 C11 H11A . . 119.6 ?
    C11 C12 C13 . . 119.88(13) ?
    C11 C12 H12A . . 120.1 ?
    C13 C12 H12A . . 120.1 ?
    C14 C13 C12 . . 120.76(14) ?
    C14 C13 H13A . . 119.6 ?
    C12 C13 H13A . . 119.6 ?
    C13 C14 C15 . . 120.87(13) ?
    C13 C14 H14A . . 119.6 ?
    C15 C14 H14A . . 119.6 ?
    C14 C15 C10 . . 118.10(12) ?
    C14 C15 C6 . . 123.03(13) ?
    C10 C15 C6 . . 118.87(12) ?
loop_
    _geom_torsion_atom_site_label_1
    _geom_torsion_atom_site_label_2
    _geom_torsion_atom_site_label_3
    _geom_torsion_atom_site_label_4
    _geom_torsion_site_symmetry_1
    _geom_torsion_site_symmetry_2
    _geom_torsion_site_symmetry_3
    _geom_torsion_site_symmetry_4
    _geom_torsion
    _geom_torsion_publ_flag
    C3 S1 C1 C2 . . . . -1.29(11) ?
    S1 C1 C2 N1 . . . . 0.83(16) ?
    C3 N1 C2 C1 . . . . 0.34(18) ?
    C2 N1 C3 N2 . . . . 174.69(12) ?
    C2 N1 C3 S1 . . . . -1.39(15) ?
    C4 N2 C3 N1 . . . . 176.49(13) ?
    C4 N2 C3 S1 . . . . -7.74(18) ?
    C1 S1 C3 N1 . . . . 1.59(11) ?
    C1 S1 C3 N2 . . . . -174.41(12) ?
    C3 N2 C4 O1 . . . . -9.5(2) ?
    C3 N2 C4 C5 . . . . 165.66(12) ?
    O1 C4 C5 C6 . . . . 92.07(16) ?
    N2 C4 C5 C6 . . . . -82.97(14) ?
    C4 C5 C6 C7 . . . . 101.68(14) ?
    C4 C5 C6 C15 . . . . -74.62(15) ?
    C15 C6 C7 C8 . . . . 1.5(2) ?
    C5 C6 C7 C8 . . . . -174.79(12) ?
    C6 C7 C8 C9 . . . . 0.5(2) ?
    C7 C8 C9 C10 . . . . -1.9(2) ?
    C8 C9 C10 C11 . . . . -179.05(13) ?
    C8 C9 C10 C15 . . . . 1.2(2) ?
    C15 C10 C11 C12 . . . . -0.5(2) ?
    C9 C10 C11 C12 . . . . 179.70(13) ?
    C10 C11 C12 C13 . . . . -0.7(2) ?
    C11 C12 C13 C14 . . . . 1.0(2) ?
    C12 C13 C14 C15 . . . . -0.2(2) ?
    C13 C14 C15 C10 . . . . -1.0(2) ?
    C13 C14 C15 C6 . . . . 179.30(13) ?
    C11 C10 C15 C14 . . . . 1.30(18) ?
    C9 C10 C15 C14 . . . . -178.91(12) ?
    C11 C10 C15 C6 . . . . -178.95(12) ?
    C9 C10 C15 C6 . . . . 0.84(18) ?
    C7 C6 C15 C14 . . . . 177.58(12) ?
    C5 C6 C15 C14 . . . . -6.11(19) ?
    C7 C6 C15 C10 . . . . -2.16(18) ?
    C5 C6 C15 C10 . . . . 174.15(11) ?
loop_
    _geom_hbond_atom_site_label_D
    _geom_hbond_atom_site_label_H
    _geom_hbond_atom_site_label_A
    _geom_hbond_site_symmetry_A
    _geom_hbond_distance_DH
    _geom_hbond_distance_HA
    _geom_hbond_distance_DA
    _geom_hbond_angle_DHA
    _geom_hbond_publ_flag
    N2 H1 N1 3_765 0.85 2.07 2.9099(16) 172 yes
    C13 H13A O1 3_675 0.95 2.52 3.1929(19) 128 yes
_iucr_refine_instructions_details
;
TITL bks128_0m              R =  New: P21/c
CELL  0.71073    5.2668   13.0861   18.5373    90.000   105.640    90.000
ZERR  4           0.0001    0.0002    0.0003     0.000     0.001     0.000
LATT   1
SYMM             - X ,    0.50000 + Y ,    0.50000 - Z
SFAC C H N O S
UNIT 60 48 8 4 4
TEMP -173.000
SIZE 0.18 0.215 0.391
L.S. 10
BOND $H
FMAP 2 1 60
ACTA
CONF
PLAN 20
WGHT      0.0389      0.7490
FVAR       0.59858
S1    5    0.407652    0.662131   -0.105525    11.00000    0.01559    0.01887 =
         0.02027    0.00192    0.00230    0.00490
O1    4    0.788352    0.803070   -0.047090    11.00000    0.03096    0.01614 =
         0.02681    0.00155    0.00128    0.00459
N1    3    0.669746    0.495191   -0.065704    11.00000    0.01413    0.01598 =
         0.01921   -0.00083    0.00213    0.00049
N2    3    0.906189    0.640444   -0.011609    11.00000    0.01398    0.01308 =
         0.02030    0.00081    0.00184    0.00171
AFIX   3
H1    2    1.021989    0.600424    0.013991    11.00000   -1.20000
AFIX   0
C1    1    0.255274    0.547074   -0.135594    11.00000    0.01376    0.02439 =
         0.01956   -0.00075    0.00132    0.00003
AFIX  43
H1A   2    0.079270    0.539923   -0.165868    11.00000   -1.20000
AFIX   0
C2    1    0.422156    0.468581   -0.109912    11.00000    0.01459    0.02087 =
         0.01974   -0.00159    0.00195   -0.00152
AFIX  43
H2A   2    0.372576    0.399446   -0.121487    11.00000   -1.20000
AFIX   0
C3    1    0.686704    0.594662   -0.058088    11.00000    0.01323    0.01608 =
         0.01648    0.00073    0.00344    0.00156
C4    1    0.938295    0.744597   -0.004906    11.00000    0.01797    0.01515 =
         0.02139   -0.00107    0.00728    0.00073
C5    1    1.157441    0.779245    0.062079    11.00000    0.01705    0.01634 =
         0.02401   -0.00278    0.00628   -0.00078
AFIX  23
H5A   2    1.218781    0.848308    0.052863    11.00000   -1.20000
H5B   2    1.308688    0.731632    0.070501    11.00000   -1.20000
AFIX   0
C6    1    1.049516    0.780927    0.130465    11.00000    0.01422    0.01590 =
         0.02103   -0.00312    0.00274   -0.00176
C7    1    1.108443    0.702633    0.181718    11.00000    0.01684    0.01583 =
         0.02231   -0.00194    0.00129   -0.00018
AFIX  43
H7A   2    1.228291    0.650903    0.176147    11.00000   -1.20000
AFIX   0
C8    1    0.994566    0.697366    0.242598    11.00000    0.02133    0.01865 =
         0.02014    0.00157    0.00020   -0.00148
AFIX  43
H8A   2    1.039492    0.642770    0.277501    11.00000   -1.20000
AFIX   0
C9    1    0.820189    0.770567    0.251333    11.00000    0.02210    0.02139 =
         0.01848   -0.00163    0.00366   -0.00299
AFIX  43
H9A   2    0.740457    0.765524    0.291463    11.00000   -1.20000
AFIX   0
C10   1    0.757269    0.854425    0.200589    11.00000    0.01470    0.01759 =
         0.01939   -0.00487    0.00141   -0.00283
C11   1    0.579325    0.931873    0.209676    11.00000    0.02100    0.02143 =
         0.02383   -0.00628    0.00626   -0.00096
AFIX  43
H11A  2    0.500465    0.927557    0.250021    11.00000   -1.20000
AFIX   0
C12   1    0.519951    1.012679    0.161049    11.00000    0.02087    0.01784 =
         0.02741   -0.00565    0.00347    0.00174
AFIX  43
H12A  2    0.399249    1.063580    0.167443    11.00000   -1.20000
AFIX   0
C13   1    0.638204    1.020166    0.101539    11.00000    0.02361    0.01370 =
         0.02538   -0.00193    0.00209    0.00157
AFIX  43
H13A  2    0.598695    1.076903    0.068425    11.00000   -1.20000
AFIX   0
C14   1    0.810120    0.946307    0.090837    11.00000    0.02101    0.01621 =
         0.02213   -0.00176    0.00516   -0.00116
AFIX  43
H14A  2    0.887527    0.952549    0.050307    11.00000   -1.20000
AFIX   0
C15   1    0.873670    0.860590    0.139694    11.00000    0.01450    0.01547 =
         0.01894   -0.00290    0.00187   -0.00181
HKLF 4 1  1.0000  0.0000  0.0000  0.0000 -1.0000  0.0000 -1.0000  0.0000 -1.0000
REM  bks128_0m              R =  New: P21/c
REM R1 =  0.0467 for   3657 Fo > 4sig(Fo)  and  0.0611 for all   4470 data
REM    172 parameters refined using      0 restraints
END
WGHT      0.0389      0.7490
REM Highest difference peak  0.475,  deepest hole -0.278,  1-sigma level  0.067
Q1    1   0.8384  0.8580  0.1787  11.00000  0.05    0.48
Q2    1   0.3525  0.6047 -0.1190  11.00000  0.05    0.47
Q3    1   0.9552  0.8196  0.1394  11.00000  0.05    0.46
Q4    1   1.0552  0.7435  0.1589  11.00000  0.05    0.44
Q5    1   0.9023  0.6929 -0.0108  11.00000  0.05    0.44
Q6    1   0.6806  0.5445 -0.0599  11.00000  0.05    0.41
Q7    1   0.6134  1.0125  0.1410  11.00000  0.05    0.40
Q8    1   1.0469  0.7673  0.0267  11.00000  0.05    0.40
Q9    1   0.7920  0.8177  0.2248  11.00000  0.05    0.39
Q10   1   0.3208  0.5003 -0.1202  11.00000  0.05    0.39
Q11   1   0.9195  0.7406  0.2398  11.00000  0.05    0.39
Q12   1   1.1082  0.7927  0.0965  11.00000  0.05    0.36
Q13   1   0.8395  0.9064  0.1167  11.00000  0.05    0.36
Q14   1   1.0688  0.7075  0.2172  11.00000  0.05    0.36
Q15   1   0.7261  0.9790  0.0979  11.00000  0.05    0.35
Q16   1   0.5407  0.9663  0.1776  11.00000  0.05    0.35
Q17   1   0.5926  0.9814  0.1968  11.00000  0.05    0.34
Q18   1   1.0174  0.7091  0.2035  11.00000  0.05    0.33
Q19   1   0.6647  0.8923  0.1986  11.00000  0.05    0.32
Q20   1   0.8613  0.7214  0.2407  11.00000  0.05    0.31
;
