# Supplementary material for: 2-(Naphthalen-1-yl)-N-(1,3-thia­zol-2-yl)acetamide
Source: Acta Crystallogr Sect E Struct Rep Online. 2012 Jul 18;68(Pt 8):o2464. doi: 10.1107/S1600536812031583 (PMC3414920; doi:10.1107/S1600536812031583)
Supplement: Supplementary file 2 [file e-68-o2464-Isup2.hkl]

# 
# h,k,l, Fc-squared, Fo-squared, sigma(Fo-squared) and status flag 
# 
data_I
_shelx_title ' bks128_0m              R =  New: P21/c' 
_shelx_refln_list_code          4 
_shelx_F_calc_maximum      161.34 
_exptl_crystal_F_000       560.00 
_reflns_d_resolution_high  0.6595 
 
loop_ 
 _symmetry_equiv_pos_as_xyz 
 'x, y, z' 
 '-x, y+1/2, -z+1/2' 
 '-x, -y, -z' 
 'x, -y-1/2, z-1/2' 
 
_cell_length_a     5.2668 
_cell_length_b    13.0861 
_cell_length_c    18.5373 
_cell_angle_alpha  90.000 
_cell_angle_beta  105.640 
_cell_angle_gamma  90.000 
 
_shelx_F_squared_multiplier     1.000 
 
loop_ 
 _refln_index_h 
 _refln_index_k 
 _refln_index_l 
 _refln_F_squared_calc 
 _refln_F_squared_meas 
 _refln_F_squared_sigma 
 _refln_observed_status 
   1   0   0       59.13       66.82      7.84 o 
   2   0   0        0.62        2.23      1.59 o 
   3   0   0       17.50       14.18      2.24 o 
   4   0   0      560.88      583.55     12.72 o 
   5   0   0      446.20      442.55     13.53 o 
   6   0   0      335.31      339.91     16.76 o 
   7   0   0       38.36       18.58     16.47 o 
   1   1   0     1394.77     1588.51     15.90 o 
   2   1   0     2051.31     2081.92     19.80 o 
   3   1   0     1243.71     1284.35     12.82 o 
   4   1   0       64.42       56.47      3.14 o 
   5   1   0        1.75        3.77      2.03 o 
   6   1   0        1.06       -1.64      2.13 o 
   7   1   0       55.54       60.63      6.96 o 
   1   2   0    17542.26    18347.56    181.21 o 
   2   2   0      134.62      177.63      3.63 o 
   3   2   0      282.56      299.96      4.86 o 
   4   2   0       16.66       18.32      1.90 o 
   5   2   0      154.86      152.24      7.15 o 
   6   2   0       66.15       69.58      6.56 o 
   7   2   0        5.15       10.16      4.22 o 
   1   3   0      611.65      622.15      7.35 o 
   2   3   0       19.55       26.95      1.75 o 
   3   3   0      582.97      643.44      8.72 o 
   4   3   0        0.19        1.09      1.19 o 
   5   3   0       31.28       33.74      4.41 o 
   6   3   0      130.24      122.80     10.65 o 
   7   3   0        1.45       -1.84      2.49 o 
   0   4   0     2039.59     2234.27     22.16 o 
   1   4   0       47.18       51.43      1.95 o 
   2   4   0        7.36        8.02      1.07 o 
   3   4   0        0.42       -0.19      0.88 o 
   4   4   0      140.47      141.45      4.80 o 
   5   4   0        5.64        7.69      2.61 o 
   6   4   0      371.79      380.59     12.45 o 
   7   4   0       86.74       91.64      7.40 o 
   1   5   0        1.57        2.62      0.94 o 
   2   5   0     2147.48     2273.40     17.20 o 
   3   5   0     1054.94      996.43     10.29 o 
   4   5   0     1119.44     1099.89     12.01 o 
   5   5   0       20.36       16.94      3.03 o 
   6   5   0      167.52      157.23      8.36 o 
   7   5   0        6.68       -0.83      3.19 o 
   0   6   0     2563.41     2667.11     40.81 o 
   1   6   0     1706.19     1841.20     15.01 o 
   2   6   0      121.28      114.35      3.42 o 
   3   6   0       25.34       23.97      2.14 o 
   4   6   0      216.55      206.26      5.12 o 
   5   6   0      146.85      150.43      7.46 o 
   6   6   0      164.33      194.47     21.28 o 
   7   6   0        7.31        1.54      3.41 o 
   1   7   0      697.90      692.41      8.08 o 
   2   7   0      566.12      567.38      7.91 o 
   3   7   0      487.83      458.38      7.85 o 
   4   7   0       84.45       62.35      4.55 o 
   5   7   0        2.99        4.46      2.53 o 
   6   7   0        7.06        5.86      3.30 o 
   7   7   0       35.60       55.36     17.39 o 
   0   8   0        5.87       -0.70      1.55 o 
   1   8   0       27.18       18.21      1.81 o 
   2   8   0        4.23        5.66      1.54 o 
   3   8   0       62.14       64.72      4.47 o 
   4   8   0       73.09       72.68      4.93 o 
   5   8   0      537.80      499.17     13.23 o 
   6   8   0       65.62       72.22      9.44 o 
   7   8   0       97.85      105.10     12.88 o 
   1   9   0       21.06       22.59      2.11 o 
   2   9   0     1613.05     1517.15     18.28 o 
   3   9   0      273.48      263.26      7.58 o 
   4   9   0       42.98       51.12      5.12 o 
   5   9   0       33.02       33.21      5.52 o 
   6   9   0       69.23       63.55      8.01 o 
   0  10   0      310.01      285.13      8.26 o 
   1  10   0       28.00       21.28      2.89 o 
   2  10   0        2.64        4.77      2.21 o 
   3  10   0      134.90      143.61      6.00 o 
   4  10   0      125.52      132.67      7.39 o 
   5  10   0      190.49      213.92      9.55 o 
   6  10   0      681.45      638.06     25.19 o 
   1  11   0        5.25        3.47      2.16 o 
   2  11   0      747.85      710.26     12.75 o 
   3  11   0        0.11       -0.76      2.02 o 
   4  11   0      338.18      316.48     10.82 o 
   5  11   0       13.17       15.66      3.92 o 
   6  11   0       12.84        9.69      6.54 o 
   0  12   0       16.00       10.32      4.51 o 
   1  12   0     1399.78     1295.90     20.95 o 
   2  12   0      133.81      129.38      5.94 o 
   3  12   0      228.33      235.67      8.10 o 
   4  12   0      100.82       82.34      8.42 o 
   5  12   0       22.70       19.58      5.84 o 
   6  12   0        6.90        8.01      6.83 o 
   1  13   0      187.15      190.82      8.29 o 
   2  13   0      157.10      163.88      7.59 o 
   3  13   0       93.45      107.65      6.43 o 
   4  13   0      323.19      341.63     11.93 o 
   5  13   0        1.09       -0.85      4.39 o 
   0  14   0      462.73      440.20     32.98 o 
   1  14   0      124.60      129.98      7.24 o 
   2  14   0        6.18        7.04      3.77 o 
   3  14   0       37.15       39.24      6.22 o 
   4  14   0       39.94       44.46      6.94 o 
   5  14   0       36.00       23.99      7.63 o 
   1  15   0       57.77       73.67      8.13 o 
   2  15   0       12.92       20.15      7.41 o 
   3  15   0      220.44      217.36      9.88 o 
   4  15   0        7.89        2.84      5.94 o 
   5  15   0       21.83       20.17      6.09 o 
   0  16   0      174.78      190.46     17.91 o 
   1  16   0      107.26      146.49     11.85 o 
   2  16   0        0.69       -0.30      3.87 o 
   3  16   0       11.57       19.91      6.51 o 
   4  16   0       74.96       97.75     13.03 o 
   1  17   0      148.03      155.37     15.80 o 
   2  17   0       15.99       15.90      6.19 o 
   3  17   0      236.70      255.44     15.76 o 
   0  18   0        0.05       16.27      7.55 o 
   1  18   0      172.01      209.06      9.79 o 
   2  18   0        2.11        9.15      5.18 o 
   3  18   0        2.99        0.99      5.61 o 
   1  19   0      256.67      336.13     29.69 o 
   2  19   0        0.31        6.48     10.92 o 
  -7   1   1      181.18      163.53     10.97 o 
  -6   1   1      264.10      265.55      9.20 o 
  -5   1   1      165.99      163.44      6.43 o 
  -4   1   1       31.53       42.44      2.88 o 
  -3   1   1      911.11      977.19     10.05 o 
  -2   1   1      113.64      104.45      6.04 o 
  -1   1   1       53.58       50.84      2.96 o 
   1   1   1     2963.05     3316.76     48.02 o 
   2   1   1       19.40       28.44      2.28 o 
   3   1   1     1003.13     1059.46     11.30 o 
   4   1   1      187.50      181.04      4.98 o 
   5   1   1       16.75       13.59      3.08 o 
   6   1   1       48.68       55.26      6.05 o 
   7   1   1        0.69        0.68      2.83 o 
  -7   2   1       32.68       43.30      7.17 o 
  -6   2   1       48.85       48.91      4.96 o 
  -5   2   1      224.18      210.28      7.24 o 
  -4   2   1     1536.88     1528.33     14.07 o 
  -3   2   1       49.16       70.22      3.76 o 
  -2   2   1      936.65      983.47     10.47 o 
  -1   2   1        2.21       12.67      1.06 o 
   0   2   1     5725.01     6084.58     94.00 o 
   1   2   1     3129.56     3396.94     34.22 o 
   2   2   1       15.61       25.60      2.27 o 
   3   2   1      110.79       89.76      2.91 o 
   4   2   1      426.49      399.99      7.67 o 
   5   2   1       25.45       37.28      5.90 o 
   6   2   1      448.15      451.67     14.93 o 
   7   2   1      250.61      230.13     11.15 o 
  -7   3   1       35.30       36.82      4.85 o 
  -6   3   1      543.88      535.28     21.03 o 
  -5   3   1       76.28       84.39      5.28 o 
  -4   3   1      113.22      113.58      3.69 o 
  -3   3   1      382.33      408.77      6.19 o 
  -2   3   1     8079.20     8614.23     50.31 o 
  -1   3   1      770.66      790.26      8.28 o 
   0   3   1      263.48      219.71      3.47 o 
   1   3   1     1084.27     1162.46     10.65 o 
   2   3   1        6.01        5.50      1.20 o 
   3   3   1      776.33      774.53      9.65 o 
   4   3   1      871.91      882.03     12.05 o 
   5   3   1       45.82       42.50      4.87 o 
   6   3   1        6.70        8.23      2.87 o 
   7   3   1       47.85       37.82      4.98 o 
  -7   4   1       62.57       54.30      5.68 o 
  -6   4   1       31.11       45.94      6.66 o 
  -5   4   1       77.71       79.41      6.14 o 
  -4   4   1      811.18      803.18     11.46 o 
  -3   4   1      155.53      131.68      3.79 o 
  -2   4   1     1484.77     1643.54     13.71 o 
  -1   4   1      125.60      147.98      2.64 o 
   0   4   1       14.63       19.70      1.44 o 
   1   4   1     2948.63     2848.99     21.81 o 
   2   4   1     2257.55     2404.00     16.60 o 
   3   4   1      264.04      260.08      5.17 o 
   4   4   1        0.39        1.83      1.54 o 
   5   4   1       41.56       26.08      8.13 o 
   6   4   1       30.31       32.43      5.76 o 
   7   4   1       43.15       36.70      7.09 o 
  -7   5   1       52.36       56.13      7.73 o 
  -6   5   1      172.92      156.69      8.53 o 
  -5   5   1       48.00       43.45      4.18 o 
  -4   5   1       18.34       17.32      2.22 o 
  -3   5   1        8.53        9.87      1.61 o 
  -2   5   1      358.99      342.98      5.13 o 
  -1   5   1      654.86      664.66      7.08 o 
   0   5   1      495.57      543.07      6.06 o 
   1   5   1      300.03      299.87      4.64 o 
   2   5   1       65.62       73.08      2.59 o 
   3   5   1      213.02      210.36      4.46 o 
   4   5   1      268.43      267.00      6.12 o 
   5   5   1      182.45      162.73      8.46 o 
   6   5   1       28.14       27.99      4.54 o 
   7   5   1       26.89       31.27      7.74 o 
  -7   6   1       18.28       15.66      8.61 o 
  -6   6   1        0.05        2.23      2.31 o 
  -5   6   1       48.34       52.66      4.35 o 
  -4   6   1       88.94       73.46      3.54 o 
  -3   6   1      742.69      777.46      9.56 o 
  -2   6   1       20.95       14.97      1.52 o 
  -1   6   1      554.48      608.25      6.84 o 
   0   6   1      449.21      498.16      6.19 o 
   1   6   1      232.04      274.10      4.73 o 
   2   6   1      721.73      695.62      8.75 o 
   3   6   1      184.31      191.65      4.71 o 
   4   6   1        6.58       11.43      2.20 o 
   5   6   1        0.14        2.05      2.28 o 
   6   6   1       12.72       14.35      5.85 o 
   7   6   1        0.96        3.38      5.40 o 
  -7   7   1       13.47        4.12      6.27 o 
  -6   7   1       40.95       33.06     12.11 o 
  -5   7   1      396.06      372.24     11.19 o 
  -4   7   1        5.49        2.93      1.71 o 
  -3   7   1      328.72      319.44      6.42 o 
  -2   7   1      207.60      218.75      4.65 o 
  -1   7   1       44.81       64.21      2.44 o 
   0   7   1     2129.78     2329.80     19.73 o 
   1   7   1       17.79       31.99      2.16 o 
   2   7   1      180.53      176.03      4.49 o 
   3   7   1      214.67      181.92      5.10 o 
   4   7   1      850.23      806.24     13.23 o 
   5   7   1      106.54      107.87      7.43 o 
   6   7   1       15.00       23.07      7.39 o 
   7   7   1       13.41       13.52      4.46 o 
  -7   8   1       26.41       24.88      5.86 o 
  -6   8   1      132.60      132.26      9.86 o 
  -5   8   1       28.53       25.99      4.27 o 
  -4   8   1       49.27       47.27      4.25 o 
  -3   8   1       92.93       94.55      4.85 o 
  -2   8   1      222.51      203.62      5.98 o 
  -1   8   1      610.65      624.76      7.77 o 
   0   8   1      118.98      129.96      3.63 o 
   1   8   1      438.84      408.32      6.47 o 
   2   8   1       41.56       38.63      2.78 o 
   3   8   1       42.47       49.33      4.01 o 
   4   8   1        1.53        0.52      2.40 o 
   5   8   1       38.70       33.54      5.60 o 
   6   8   1      277.57      253.35     12.40 o 
  -6   9   1      107.70      114.90     17.64 o 
  -5   9   1      260.70      253.21      9.87 o 
  -4   9   1        0.11       -0.69      1.85 o 
  -3   9   1      203.80      198.65      6.66 o 
  -2   9   1     1226.91     1194.32     15.81 o 
  -1   9   1      815.45      757.38     11.51 o 
   0   9   1      347.34      329.89      5.95 o 
   1   9   1        4.37        5.31      1.60 o 
   2   9   1        6.55       10.44      2.39 o 
   3   9   1        6.42        8.11      2.25 o 
   4   9   1      145.72      152.98      7.54 o 
   5   9   1      142.14      134.81      9.63 o 
   6   9   1      256.31      247.40     12.53 o 
  -6  10   1        7.18        6.82      6.41 o 
  -5  10   1      141.21      150.10      8.17 o 
  -4  10   1      396.05      374.34      9.91 o 
  -3  10   1     1001.20      990.66     15.56 o 
  -2  10   1       57.05       74.32      4.68 o 
  -1  10   1      254.57      238.71      6.74 o 
   0  10   1      112.10      112.11      3.96 o 
   1  10   1     2830.72     2638.65     26.04 o 
   2  10   1      381.57      359.68      8.66 o 
   3  10   1      408.23      408.91     10.52 o 
   4  10   1       29.83       30.36      5.99 o 
   5  10   1        0.00        5.44      3.47 o 
   6  10   1      170.36      209.89     21.22 o 
  -6  11   1       98.89      113.74     13.94 o 
  -5  11   1       11.96        9.49      5.01 o 
  -4  11   1       31.96       24.71      4.37 o 
  -3  11   1       47.27       50.32      4.53 o 
  -2  11   1      317.76      298.64      8.21 o 
  -1  11   1       52.11       50.75      4.13 o 
   0  11   1      141.18      151.61      6.99 o 
   1  11   1       10.28       10.24      2.59 o 
   2  11   1       11.18       10.13      2.60 o 
   3  11   1        1.52        4.23      2.62 o 
   4  11   1      278.07      272.55     11.03 o 
   5  11   1        2.26        5.17      3.46 o 
   6  11   1      122.31      138.03     14.54 o 
  -6  12   1        9.31        1.62     10.44 o 
  -5  12   1       41.94       56.10      7.71 o 
  -4  12   1       94.24      110.25      6.60 o 
  -3  12   1       37.04       43.86      4.36 o 
  -2  12   1      492.47      435.38     10.27 o 
  -1  12   1       28.08       28.02      3.44 o 
   0  12   1     2266.10     2146.03     28.42 o 
   1  12   1       21.13       18.05      4.13 o 
   2  12   1      599.35      569.44     11.78 o 
   3  12   1       47.03       53.01      4.91 o 
   4  12   1       18.66       27.37      4.44 o 
   5  12   1      140.06      155.19      9.16 o 
   6  12   1        4.51        6.48      5.90 o 
  -5  13   1       88.95       85.90      9.50 o 
  -4  13   1      107.38      136.52      7.99 o 
  -3  13   1       15.15       23.25      3.29 o 
  -2  13   1        0.44        3.47      3.97 o 
  -1  13   1        0.93       -0.73      2.36 o 
   0  13   1      197.05      180.64      8.06 o 
   1  13   1      241.50      250.52      9.31 o 
   2  13   1       29.85       33.85      4.64 o 
   3  13   1      363.07      368.49     10.29 o 
   4  13   1       17.00       19.61      4.19 o 
   5  13   1        5.12        3.10      4.73 o 
  -5  14   1       91.46       74.59      9.40 o 
  -4  14   1       77.31       71.03      8.28 o 
  -3  14   1      200.63      222.46      8.72 o 
  -2  14   1      126.97      132.80      7.53 o 
  -1  14   1       35.68       39.82      4.51 o 
   0  14   1      201.84      228.11     14.22 o 
   1  14   1      382.55      350.87     12.94 o 
   2  14   1      399.05      387.17     12.13 o 
   3  14   1       70.72       72.09     10.97 o 
   4  14   1        0.92        3.07      3.61 o 
   5  14   1       49.72       53.31      7.87 o 
  -5  15   1       57.22       59.43      8.58 o 
  -4  15   1       46.55       36.08      9.20 o 
  -3  15   1      385.14      408.91     20.63 o 
  -2  15   1       74.97       80.89      6.43 o 
  -1  15   1      563.12      546.93     14.61 o 
   0  15   1      354.98      357.90     15.15 o 
   1  15   1        8.11       16.77      5.03 o 
   2  15   1       39.15       58.13      7.27 o 
   3  15   1      196.44      190.97     10.82 o 
   4  15   1       25.17       22.16      7.64 o 
  -4  16   1       15.73        6.01      6.95 o 
  -3  16   1       41.40       35.95      6.90 o 
  -2  16   1       19.03       14.63      7.14 o 
  -1  16   1        0.00       19.50      7.37 o 
   0  16   1      314.48      334.88     11.75 o 
   1  16   1       11.45       21.86      8.50 o 
   2  16   1      134.31      127.99     12.86 o 
   3  16   1       64.10       79.13      7.42 o 
   4  16   1       19.62       28.95      8.09 o 
  -4  17   1        2.43        6.93     10.57 o 
  -3  17   1       14.78       14.89      4.65 o 
  -2  17   1       39.32       59.72     11.10 o 
  -1  17   1        3.60        1.36      7.62 o 
   0  17   1        0.10       16.06      5.19 o 
   1  17   1        0.80       -0.64      4.16 o 
   2  17   1        0.93        6.18      3.40 o 
   3  17   1        3.81        5.06      6.82 o 
  -3  18   1       48.85       60.48     14.70 o 
  -2  18   1        8.79       26.42      8.61 o 
  -1  18   1        7.81       31.56      5.42 o 
   0  18   1       29.88       54.27      5.73 o 
   1  18   1       99.41      135.91     19.21 o 
   2  18   1        5.05       10.71      3.87 o 
   3  18   1        0.42        3.62      6.63 o 
  -2  19   1        2.79        8.87     10.52 o 
  -1  19   1      224.65      263.45     13.45 o 
   0  19   1       32.14       39.59      6.11 o 
   1  19   1       43.24       89.71     11.91 o 
   2  19   1       35.37       49.43      6.91 o 
  -7   0   2      216.35      236.46     14.93 o 
  -6   0   2       20.01       26.60      5.10 o 
  -5   0   2      437.52      437.95     11.01 o 
  -4   0   2      615.22      611.47     11.67 o 
  -3   0   2      675.68      667.34     12.04 o 
  -2   0   2     1824.29     1804.32     20.26 o 
  -1   0   2     1529.72     1531.47     25.54 o 
   0   0   2     1788.54     1895.96     28.41 o 
   1   0   2     2358.84     2381.51     41.11 o 
   2   0   2     6750.81     7291.12    120.68 o 
   3   0   2     2091.52     2055.68     32.19 o 
   4   0   2     4015.62     3959.66     56.01 o 
   5   0   2       39.55       34.38      8.85 o 
   6   0   2        2.47        2.36      4.01 o 
   7   0   2      735.49      755.01     35.55 o 
  -7   1   2       14.54        8.60      3.79 o 
  -6   1   2      109.89      108.67      6.06 o 
  -5   1   2      143.40      146.21      5.09 o 
  -4   1   2      821.99      833.22     10.42 o 
  -3   1   2       24.08       25.89      1.91 o 
  -2   1   2      891.24      962.85      8.57 o 
  -1   1   2     6334.41     6516.92     72.66 o 
   0   1   2      148.81      143.76      5.52 o 
   1   1   2     5864.74     6337.91     54.88 o 
   2   1   2      612.24      571.69     10.35 o 
   3   1   2      471.50      541.87      8.14 o 
   4   1   2      353.49      352.54     11.87 o 
   5   1   2      563.03      577.98     13.93 o 
   6   1   2      145.41      148.43      8.26 o 
   7   1   2        4.84       -2.17      3.51 o 
  -7   2   2        0.99        4.44      4.79 o 
  -6   2   2       87.60       88.69      6.46 o 
  -5   2   2       84.55       77.67      4.35 o 
  -4   2   2       31.31       32.02      2.55 o 
  -3   2   2      192.97      166.39      3.90 o 
  -2   2   2     2530.20     2623.26     17.98 o 
  -1   2   2     2125.57     2262.45     20.96 o 
   0   2   2       38.75       53.38      2.74 o 
   1   2   2     4323.25     4697.88     36.24 o 
   2   2   2      280.01      269.74      6.13 o 
   3   2   2      373.19      417.06      6.80 o 
   4   2   2       63.26       53.24      4.70 o 
   5   2   2       74.92       88.25     12.58 o 
   6   2   2      201.69      212.17     19.94 o 
   7   2   2       16.54       10.74      3.85 o 
  -7   3   2       80.94       85.82      7.14 o 
  -6   3   2       44.85       37.76      4.98 o 
  -5   3   2        6.21        5.89      2.04 o 
  -4   3   2        7.81        8.57      1.68 o 
  -3   3   2      944.16     1020.55      9.90 o 
  -2   3   2       59.64       59.49      2.10 o 
  -1   3   2        1.84        0.71      0.78 o 
   0   3   2      538.13      555.52      6.30 o 
   1   3   2      527.79      562.51      6.82 o 
   2   3   2      255.43      307.58      4.78 o 
   3   3   2       28.30       42.60      2.40 o 
   4   3   2        4.23        0.24      1.87 o 
   5   3   2      489.02      494.43     13.16 o 
   6   3   2        9.78        6.96      2.95 o 
   7   3   2       24.49       19.24      5.34 o 
  -7   4   2       76.52       69.65      6.46 o 
  -6   4   2       12.66       16.72      4.02 o 
  -5   4   2        0.25        0.43      1.89 o 
  -4   4   2        5.06        9.23      1.78 o 
  -3   4   2      723.45      787.96      8.65 o 
  -2   4   2       12.50        5.74      1.19 o 
  -1   4   2      647.79      693.93      7.54 o 
   0   4   2        2.54        6.00      1.27 o 
   1   4   2      948.26     1054.02      9.73 o 
   2   4   2      480.14      624.65      7.99 o 
   3   4   2       79.02       69.80      2.71 o 
   4   4   2       29.74       27.28      2.54 o 
   5   4   2       27.90       24.24      3.38 o 
   6   4   2       12.19       20.39      6.30 o 
   7   4   2       11.69        8.22      4.85 o 
  -7   5   2       25.43       24.71      6.39 o 
  -6   5   2       37.21       41.92      7.59 o 
  -5   5   2     1551.92     1454.86     18.42 o 
  -4   5   2      381.24      364.91      7.22 o 
  -3   5   2       24.04       44.53      3.06 o 
  -2   5   2      481.27      525.47      6.40 o 
  -1   5   2      804.66      799.77      8.80 o 
   0   5   2     1087.39     1092.97     10.16 o 
   1   5   2      563.08      544.91      6.64 o 
   2   5   2     1232.17     1344.06     12.14 o 
   3   5   2       33.69       38.34      2.59 o 
   4   5   2      552.10      551.15      9.79 o 
   5   5   2      273.12      306.73     12.19 o 
   6   5   2      215.81      213.42      9.38 o 
   7   5   2       88.26       90.39      9.81 o 
  -7   6   2      101.52       94.62     12.02 o 
  -6   6   2       39.48       39.98      6.20 o 
  -5   6   2        9.21        5.06      2.26 o 
  -4   6   2        0.33        3.19      1.42 o 
  -3   6   2     1491.26     1482.00     14.09 o 
  -2   6   2      521.94      532.47      6.58 o 
  -1   6   2     2221.97     2319.18     29.82 o 
   0   6   2       95.57      105.46      2.86 o 
   1   6   2        0.77        0.59      1.06 o 
   2   6   2     1077.13     1030.97     11.29 o 
   3   6   2      834.29      816.49     10.14 o 
   4   6   2      777.59      738.15     11.64 o 
   5   6   2      219.59      201.51      8.57 o 
   6   6   2        3.46        2.12      2.82 o 
   7   6   2       42.62       45.39     10.03 o 
  -7   7   2        1.16       -3.55      4.55 o 
  -6   7   2       74.53       73.60      7.80 o 
  -5   7   2      230.18      238.67      8.09 o 
  -4   7   2      119.29      101.28      4.68 o 
  -3   7   2      210.57      185.14      5.50 o 
  -2   7   2      159.26      164.94      3.76 o 
  -1   7   2      667.38      619.83      9.22 o 
   0   7   2      834.73      771.34      8.57 o 
   1   7   2      184.84      173.87      4.25 o 
   2   7   2      451.21      435.04      7.15 o 
   3   7   2      108.63       99.71      4.08 o 
   4   7   2      321.55      318.88      7.66 o 
   5   7   2       42.62       44.30      5.32 o 
   6   7   2       99.01      109.96      8.53 o 
   7   7   2        1.34       10.31     11.28 o 
  -7   8   2       11.92        6.98      5.49 o 
  -6   8   2        0.11       -3.36      4.30 o 
  -5   8   2       13.08       11.46      3.10 o 
  -4   8   2      145.31      131.40      6.18 o 
  -3   8   2      459.37      462.06      9.61 o 
  -2   8   2       67.20       93.05      4.28 o 
  -1   8   2      337.81      332.62      7.06 o 
   0   8   2      285.91      309.66      5.47 o 
   1   8   2       15.62       22.79      2.19 o 
   2   8   2     1427.46     1326.87     14.06 o 
   3   8   2      409.05      366.79      7.42 o 
   4   8   2       19.20       12.20      8.08 o 
   5   8   2      153.85      180.31     15.09 o 
   6   8   2       27.14       41.36     13.88 o 
  -6   9   2        0.89       -4.52      4.52 o 
  -5   9   2       52.46       42.06      5.01 o 
  -4   9   2      118.38      111.95      5.54 o 
  -3   9   2      221.59      198.34      6.65 o 
  -2   9   2       93.33       92.80      4.76 o 
  -1   9   2      111.83      103.44      4.43 o 
   0   9   2        0.40        0.24      1.31 o 
   1   9   2      475.99      448.23      7.73 o 
   2   9   2      361.24      355.32      6.97 o 
   3   9   2      769.05      719.49     12.64 o 
   4   9   2        1.48       -1.95      1.95 o 
   5   9   2       75.53       80.71      8.24 o 
   6   9   2        2.28        7.21      8.84 o 
  -6  10   2       53.53       48.32      9.63 o 
  -5  10   2        8.50        5.95      3.89 o 
  -4  10   2        5.56       10.04      2.76 o 
  -3  10   2       77.97       72.05      5.11 o 
  -2  10   2     1343.05     1262.90     16.94 o 
  -1  10   2      745.85      676.70     11.37 o 
   0  10   2        1.67        2.44      1.98 o 
   1  10   2     3707.24     3440.17     33.03 o 
   2  10   2      553.51      569.07     10.89 o 
   3  10   2       94.83       91.12      5.33 o 
   4  10   2      157.13      168.59      7.93 o 
   5  10   2        0.42        1.20      3.22 o 
   6  10   2       11.82       20.42      6.80 o 
  -6  11   2      268.38      282.17     17.82 o 
  -5  11   2      187.88      172.14     10.56 o 
  -4  11   2      866.13      827.20     15.37 o 
  -3  11   2       53.65       55.54      4.74 o 
  -2  11   2       59.27       72.76      4.81 o 
  -1  11   2        5.81        6.86      2.36 o 
   0  11   2      265.80      258.85      7.09 o 
   1  11   2      359.92      352.86      8.45 o 
   2  11   2      591.69      581.05     11.44 o 
   3  11   2       49.65       44.29      4.40 o 
   4  11   2        4.21        5.21      2.96 o 
   5  11   2       39.60       23.85      8.77 o 
   6  11   2      106.67      107.42     10.47 o 
  -6  12   2       26.30       14.15      7.86 o 
  -5  12   2       67.15       72.76      9.76 o 
  -4  12   2       89.30       77.50      6.81 o 
  -3  12   2       55.46       55.56      4.90 o 
  -2  12   2      178.67      173.66      6.56 o 
  -1  12   2        0.06        2.10      2.08 o 
   0  12   2      101.88       95.00      6.44 o 
   1  12   2       26.14       30.33      4.16 o 
   2  12   2        0.05       -0.96      1.78 o 
   3  12   2     1450.03     1351.96     19.85 o 
   4  12   2      169.53      178.30      8.72 o 
   5  12   2        7.72       21.13     10.66 o 
  -5  13   2        0.12        2.00      4.49 o 
  -4  13   2      138.01      150.76     15.84 o 
  -3  13   2        2.18        2.59      2.26 o 
  -2  13   2      105.12      104.48      6.01 o 
  -1  13   2       17.42       12.69      3.46 o 
   0  13   2     1321.48     1224.44     21.10 o 
   1  13   2       25.85       29.11      4.26 o 
   2  13   2       26.95       36.82      5.11 o 
   3  13   2       56.40       59.55      5.23 o 
   4  13   2       91.13       91.54      7.63 o 
   5  13   2       36.76       41.80      7.61 o 
  -5  14   2        0.11       -2.49      4.95 o 
  -4  14   2       19.92       18.44      7.87 o 
  -3  14   2       39.73       46.06      5.54 o 
  -2  14   2       41.45       29.98      6.47 o 
  -1  14   2       78.66       84.41      6.34 o 
   0  14   2       61.14       83.81      9.70 o 
   1  14   2        4.50        8.50      3.25 o 
   2  14   2        0.18        4.39      2.42 o 
   3  14   2       39.43       38.09      6.39 o 
   4  14   2       41.33       36.10      5.15 o 
   5  14   2       58.24       50.02      9.27 o 
  -5  15   2       24.20       20.43      6.15 o 
  -4  15   2      104.18      110.34      7.95 o 
  -3  15   2        0.01       11.09      6.87 o 
  -2  15   2       45.33       61.14     10.24 o 
  -1  15   2       28.91       40.93      5.26 o 
   0  15   2        0.59       15.68      3.62 o 
   1  15   2      712.60      718.95     17.03 o 
   2  15   2        3.84        6.43      3.26 o 
   3  15   2       18.57       27.00      8.13 o 
   4  15   2        1.88        7.10     11.35 o 
  -4  16   2       12.59       18.43      7.28 o 
  -3  16   2       40.53       52.27      7.46 o 
  -2  16   2      568.66      538.29     21.09 o 
  -1  16   2      162.79      194.62      8.91 o 
   0  16   2        4.66       32.10      7.53 o 
   1  16   2        2.95        9.00      4.77 o 
   2  16   2      163.19      174.56     14.46 o 
   3  16   2      117.05      124.82      9.85 o 
   4  16   2       97.53      111.61     13.73 o 
  -4  17   2      104.61      130.78     28.79 o 
  -3  17   2      112.92      123.85     11.44 o 
  -2  17   2       88.97      118.44      9.86 o 
  -1  17   2       30.31       37.79     11.57 o 
   0  17   2       37.16       70.78     12.05 o 
   1  17   2      233.87      237.87     16.11 o 
   2  17   2      122.19      137.43     10.34 o 
   3  17   2        0.06        3.38      8.97 o 
  -3  18   2        2.76       17.51     11.42 o 
  -2  18   2       22.47       64.27      8.50 o 
  -1  18   2       19.13       62.55     20.95 o 
   0  18   2        0.09       13.18      6.61 o 
   1  18   2        1.09       -4.66      7.20 o 
   2  18   2       27.03       40.67      5.69 o 
   3  18   2        8.38        2.75      6.18 o 
  -2  19   2      104.60      158.08     24.81 o 
  -1  19   2       14.33       50.64     13.71 o 
   0  19   2       13.84       47.82     12.06 o 
   1  19   2      364.14      385.29     14.46 o 
  -7   1   3      102.81       91.32      9.33 o 
  -6   1   3       37.05       38.89      4.05 o 
  -5   1   3     1405.15     1389.44     14.75 o 
  -4   1   3      765.07      755.48      9.83 o 
  -3   1   3      346.56      371.25      5.75 o 
  -2   1   3      772.10      752.52      7.30 o 
  -1   1   3       16.23       27.58      2.17 o 
   0   1   3     1831.47     1728.58    213.24 o 
   1   1   3      184.29      218.91      6.06 o 
   2   1   3       30.71       29.05      4.07 o 
   3   1   3      199.79      168.38      8.59 o 
   4   1   3      802.73      757.45     16.70 o 
   5   1   3       81.18       82.61     12.68 o 
   6   1   3       96.22      139.61      9.60 o 
   7   1   3      361.98      377.18     13.18 o 
  -7   2   3      557.81      558.61     15.20 o 
  -6   2   3       14.09       18.43      3.03 o 
  -5   2   3       24.69       22.39      2.61 o 
  -4   2   3      270.79      289.39      5.94 o 
  -3   2   3      124.20      114.11      3.26 o 
  -2   2   3       33.96       41.34      1.81 o 
  -1   2   3     2499.15     2604.51     28.64 o 
   0   2   3     4040.92     4228.50     36.29 o 
   1   2   3     4810.72     5287.23     40.79 o 
   2   2   3      574.77      673.50     10.15 o 
   3   2   3      929.52      966.19     13.00 o 
   4   2   3      265.34      267.08      8.69 o 
   5   2   3       87.25       91.89      8.05 o 
   6   2   3      127.07      121.94      8.19 o 
   7   2   3       21.72        8.30      3.78 o 
  -7   3   3        2.11        0.82      3.19 o 
  -6   3   3      506.58      518.86     12.56 o 
  -5   3   3       46.91       42.28      3.71 o 
  -4   3   3      493.61      458.20      7.14 o 
  -3   3   3       72.77       71.17      2.75 o 
  -2   3   3      406.93      375.43      9.56 o 
  -1   3   3      694.31      753.95      8.60 o 
   0   3   3      255.20      275.76     12.27 o 
   1   3   3    14998.14    15717.61    112.77 o 
   2   3   3     1013.75     1034.13     10.77 o 
   3   3   3      323.64      292.87      6.07 o 
   4   3   3      114.54      102.12      5.70 o 
   5   3   3      230.86      226.25      7.92 o 
   6   3   3       45.96       33.03      4.89 o 
   7   3   3        4.16        6.08      3.27 o 
  -7   4   3      456.92      472.56     13.36 o 
  -6   4   3       52.10       57.72      7.21 o 
  -5   4   3      492.69      471.16      8.87 o 
  -4   4   3      469.57      491.74      7.54 o 
  -3   4   3       43.45       58.83      2.62 o 
  -2   4   3     3986.21     4109.76     26.61 o 
  -1   4   3     1021.08      991.65      9.56 o 
   0   4   3     2102.24     2146.11     15.53 o 
   1   4   3      843.05      784.51      8.21 o 
   2   4   3     4415.84     4925.55     37.39 o 
   3   4   3     1821.56     1850.52     16.16 o 
   4   4   3      645.07      635.89     11.93 o 
   5   4   3       86.59      107.39      9.00 o 
   6   4   3      298.40      308.06     11.42 o 
   7   4   3       29.27       13.83      7.00 o 
  -7   5   3       64.58       74.04     10.67 o 
  -6   5   3       89.38       80.03      7.09 o 
  -5   5   3       96.02      105.32      4.85 o 
  -4   5   3      869.67      832.11     16.00 o 
  -3   5   3       29.28       30.88      2.59 o 
  -2   5   3       90.88      105.53      3.36 o 
  -1   5   3     2494.90     2609.72     20.20 o 
   0   5   3     1151.07     1174.31     10.27 o 
   1   5   3      186.70      199.67      3.99 o 
   2   5   3     1322.88     1455.58     12.94 o 
   3   5   3      186.10      190.23      6.09 o 
   4   5   3       37.10       36.91      3.95 o 
   5   5   3        3.37        2.91      2.34 o 
   6   5   3       50.72       54.38      5.76 o 
   7   5   3       57.51       50.89      7.36 o 
  -7   6   3        2.98        1.59      5.31 o 
  -6   6   3       63.26       51.30      8.95 o 
  -5   6   3        1.42       -0.99      1.55 o 
  -4   6   3      293.28      247.91      6.65 o 
  -3   6   3       32.88       35.95      2.42 o 
  -2   6   3       80.14       86.63      2.45 o 
  -1   6   3     3227.69     3528.73     38.07 o 
   0   6   3      201.57      210.98      3.98 o 
   1   6   3      375.98      384.51      5.91 o 
   2   6   3        2.67        1.34      1.16 o 
   3   6   3       45.32       28.78      2.42 o 
   4   6   3      205.29      194.28      6.07 o 
   5   6   3       23.02       20.91      3.28 o 
   6   6   3        1.44        3.74      3.67 o 
   7   6   3        0.00       10.82     16.59 o 
  -7   7   3       22.25       26.92      7.76 o 
  -6   7   3        5.72        3.62      4.39 o 
  -5   7   3      747.65      684.09     13.66 o 
  -4   7   3       73.13       74.68      4.64 o 
  -3   7   3      476.71      458.43      8.47 o 
  -2   7   3       66.41       69.02      3.37 o 
  -1   7   3     1590.70     1734.53     19.47 o 
   0   7   3     1249.58     1411.87     12.84 o 
   1   7   3       10.39       11.31      1.64 o 
   2   7   3     1253.94     1215.13     13.13 o 
   3   7   3      251.15      266.13      6.18 o 
   4   7   3       52.73       47.58      3.74 o 
   5   7   3       69.77       72.79      6.71 o 
   6   7   3       25.56       40.61      6.67 o 
  -7   8   3      125.67      136.84     14.41 o 
  -6   8   3      452.73      445.87     20.29 o 
  -5   8   3       50.68       57.82      5.10 o 
  -4   8   3       59.79       48.76      3.95 o 
  -3   8   3      203.18      173.56      5.58 o 
  -2   8   3       47.19       56.26      3.65 o 
  -1   8   3      987.91     1008.92     14.34 o 
   0   8   3       92.11       71.90      3.57 o 
   1   8   3        1.30        0.07      1.29 o 
   2   8   3       34.25       31.50      2.70 o 
   3   8   3      145.32      133.89      4.77 o 
   4   8   3       85.06       87.88     11.08 o 
   5   8   3      640.27      616.81     18.32 o 
   6   8   3       44.53       58.11     11.69 o 
  -7   9   3      140.08      171.50     14.59 o 
  -6   9   3       25.38       34.14      6.26 o 
  -5   9   3       54.61       57.45      7.15 o 
  -4   9   3       15.48        9.07      2.59 o 
  -3   9   3      838.01      771.12     13.09 o 
  -2   9   3     1896.38     1835.84     20.63 o 
  -1   9   3        2.32        0.31      1.62 o 
   0   9   3      472.30      439.52      6.97 o 
   1   9   3      534.27      514.44      8.00 o 
   2   9   3     3365.66     3181.35     26.47 o 
   3   9   3       84.66       89.85      5.26 o 
   4   9   3       11.17       16.31      7.67 o 
   5   9   3       31.75       34.14      6.98 o 
   6   9   3        0.53       -1.08      9.38 o 
  -6  10   3       68.90       63.92      8.32 o 
  -5  10   3       31.65       31.29      6.04 o 
  -4  10   3        0.00        2.52      2.20 o 
  -3  10   3        2.86        3.33      2.06 o 
  -2  10   3      588.72      573.43     10.93 o 
  -1  10   3      719.58      696.28     11.60 o 
   0  10   3      469.94      425.03      8.62 o 
   1  10   3      597.31      612.06      9.24 o 
   2  10   3      554.90      511.42     10.37 o 
   3  10   3      312.04      299.74     11.20 o 
   4  10   3      172.30      178.81      8.15 o 
   5  10   3      326.09      329.64     13.94 o 
   6  10   3        0.03       -3.68      3.68 o 
  -6  11   3       70.59       73.92      8.94 o 
  -5  11   3        5.78        2.85      4.18 o 
  -4  11   3      263.81      271.27     10.26 o 
  -3  11   3        4.49        3.05      2.77 o 
  -2  11   3      162.06      148.68      5.99 o 
  -1  11   3       31.37       21.62      3.11 o 
   0  11   3      113.76      103.97      5.09 o 
   1  11   3     1140.80     1044.31     14.96 o 
   2  11   3        0.48        0.35      1.94 o 
   3  11   3       93.08       82.14      6.45 o 
   4  11   3        8.23        5.74      4.33 o 
   5  11   3       12.03        9.10      4.40 o 
   6  11   3       58.81       31.48      9.27 o 
  -6  12   3        1.20        3.51      5.83 o 
  -5  12   3        3.30        2.08      4.69 o 
  -4  12   3       33.42       24.64      4.75 o 
  -3  12   3      114.36      119.01      6.11 o 
  -2  12   3        7.03        5.65      2.25 o 
  -1  12   3      632.10      615.57     11.87 o 
   0  12   3      324.45      325.53     12.20 o 
   1  12   3      270.80      233.47      8.74 o 
   2  12   3        0.01        1.88      2.09 o 
   3  12   3       23.16       29.77      7.54 o 
   4  12   3      436.41      414.53     12.87 o 
   5  12   3       61.83       61.21      7.94 o 
  -5  13   3       61.86       68.64      8.55 o 
  -4  13   3      313.03      310.90     11.34 o 
  -3  13   3      208.41      208.71      9.04 o 
  -2  13   3        6.95        5.11      2.40 o 
  -1  13   3        9.09        7.05      2.81 o 
   0  13   3      493.49      442.84     12.24 o 
   1  13   3      233.41      239.24      9.21 o 
   2  13   3       12.86        9.89      3.45 o 
   3  13   3       61.95       60.87      6.79 o 
   4  13   3       45.90       46.47      5.71 o 
   5  13   3       35.93       46.40      6.87 o 
  -5  14   3       12.16       11.90      5.89 o 
  -4  14   3        9.26       21.24      7.77 o 
  -3  14   3        9.29       16.64      3.95 o 
  -2  14   3      101.28      122.89      7.49 o 
  -1  14   3      254.38      233.11      9.21 o 
   0  14   3        7.84       15.90      3.14 o 
   1  14   3      206.56      206.94      8.96 o 
   2  14   3        1.91        5.54      5.66 o 
   3  14   3        0.18       -3.27      4.74 o 
   4  14   3      109.94      114.03     10.30 o 
   5  14   3       11.86       30.76     16.65 o 
  -5  15   3        4.50        0.73      6.51 o 
  -4  15   3      238.20      289.64     13.39 o 
  -3  15   3      147.14      124.66      9.88 o 
  -2  15   3        4.47        1.89      3.59 o 
  -1  15   3        2.72        8.68      9.38 o 
   0  15   3      107.11      143.10      9.36 o 
   1  15   3      394.02      381.19     12.28 o 
   2  15   3      114.92      133.67      8.15 o 
   3  15   3      320.87      320.06     15.08 o 
   4  15   3       22.64       26.70     10.85 o 
  -4  16   3       14.44       20.45      7.42 o 
  -3  16   3       38.53       45.60      7.09 o 
  -2  16   3       33.82       49.54      7.02 o 
  -1  16   3      221.37      233.77     30.34 o 
   0  16   3      222.02      273.96     10.57 o 
   1  16   3      271.76      281.64     11.08 o 
   2  16   3      335.53      321.64     11.93 o 
   3  16   3       17.38       18.37      7.51 o 
   4  16   3       29.29       27.47     15.36 o 
  -4  17   3        8.03       22.59     11.87 o 
  -3  17   3       13.86       13.77      4.85 o 
  -2  17   3       15.64       40.41      8.43 o 
  -1  17   3        1.17        4.06      3.90 o 
   0  17   3        0.86       16.86      4.27 o 
   1  17   3       29.91       37.23      5.13 o 
   2  17   3       14.85       24.87      8.00 o 
   3  17   3        7.63       -6.74      6.74 o 
  -3  18   3       46.57       64.57      8.38 o 
  -2  18   3        1.87       23.54     10.39 o 
  -1  18   3      147.64      140.91     11.33 o 
   0  18   3      299.63      311.88     33.14 o 
   1  18   3        4.31       19.95     12.95 o 
   2  18   3        3.25        7.60      2.63 o 
  -2  19   3       14.17       22.76     12.50 o 
  -1  19   3       11.61       19.57     19.22 o 
   0  19   3       75.58      114.00     11.10 o 
   1  19   3        0.05       -0.97      4.92 o 
  -7   0   4        3.31        6.46      5.07 o 
  -6   0   4       49.86       40.56      5.76 o 
  -5   0   4      220.59      201.67      7.53 o 
  -4   0   4     1155.81     1113.54     16.24 o 
  -3   0   4     1405.40     1460.06     17.11 o 
  -2   0   4       25.65       17.62      1.76 o 
  -1   0   4    26030.22    27908.45    406.24 o 
   0   0   4     2931.42     2989.75     46.08 o 
   1   0   4     1043.51      912.11     21.50 o 
   2   0   4      135.65      137.17      9.03 o 
   3   0   4      730.17      681.50     24.79 o 
   4   0   4      105.64      119.22     11.51 o 
   5   0   4      200.43      237.11     18.19 o 
   6   0   4      467.33      457.47     20.38 o 
   7   0   4      320.50      334.29     15.36 o 
  -7   1   4       12.32       11.28      2.82 o 
  -6   1   4      986.50      979.19     15.45 o 
  -5   1   4      216.59      204.64      5.39 o 
  -4   1   4        0.09        1.71      1.13 o 
  -3   1   4      927.65      919.21      9.66 o 
  -2   1   4       25.28       37.37      1.69 o 
  -1   1   4     5465.23     5610.22     49.12 o 
   0   1   4     5849.13     5913.00     63.22 o 
   1   1   4     3196.85     3342.95     32.50 o 
   2   1   4       11.18       12.38      2.47 o 
   3   1   4     1206.52     1196.93     24.41 o 
   4   1   4       50.61       41.53      5.92 o 
   5   1   4      405.87      395.35     13.85 o 
   6   1   4        1.17        6.28      3.73 o 
   7   1   4       12.25       13.98      3.61 o 
  -7   2   4       20.24       17.88      3.90 o 
  -6   2   4      296.87      309.08     15.52 o 
  -5   2   4        5.28        3.68      1.58 o 
  -4   2   4       10.21       11.69      1.75 o 
  -3   2   4      670.65      684.05      8.15 o 
  -2   2   4      294.84      306.88      4.67 o 
  -1   2   4      571.80      566.21      9.05 o 
   0   2   4     6363.17     6854.12     58.38 o 
   1   2   4       34.46       26.32      2.38 o 
   2   2   4     1942.67     2147.13     22.15 o 
   3   2   4       94.91      107.67      4.29 o 
   4   2   4      669.83      623.00     15.78 o 
   5   2   4       21.17       22.58      3.77 o 
   6   2   4        2.31        6.73      2.94 o 
   7   2   4       25.46       29.85      4.78 o 
  -7   3   4      319.69      317.86     10.78 o 
  -6   3   4      118.18      115.31      5.71 o 
  -5   3   4        1.22        1.50      1.39 o 
  -4   3   4       83.77       91.85      4.43 o 
  -3   3   4      478.34      521.04      7.06 o 
  -2   3   4      761.30      830.54      9.25 o 
  -1   3   4       51.92       70.00      2.41 o 
   0   3   4       99.27       91.85      2.35 o 
   1   3   4     1450.89     1551.77     14.22 o 
   2   3   4     1145.87     1242.74     12.35 o 
   3   3   4        0.02       -0.03      1.11 o 
   4   3   4       34.31       27.40      3.63 o 
   5   3   4       13.24       15.52      4.07 o 
   6   3   4       20.36       21.98      4.17 o 
   7   3   4       19.51       13.61      4.39 o 
  -7   4   4      158.82      146.64     14.57 o 
  -6   4   4        1.80        3.62      2.76 o 
  -5   4   4       90.01      101.96      4.26 o 
  -4   4   4      399.75      396.30      7.41 o 
  -3   4   4        0.05       -0.05      0.86 o 
  -2   4   4      381.25      378.55      5.09 o 
  -1   4   4       35.93       50.62      2.55 o 
   0   4   4       15.80       31.26      1.80 o 
   1   4   4       44.43       62.47      2.44 o 
   2   4   4      114.10      135.27      3.82 o 
   3   4   4      110.00      126.94      4.34 o 
   4   4   4       15.67       19.76      3.45 o 
   5   4   4      269.43      261.66      9.74 o 
   6   4   4        2.52        3.01      4.06 o 
   7   4   4        1.27       -0.57      5.08 o 
  -7   5   4      176.15      188.52     13.97 o 
  -6   5   4       73.05       75.09      5.84 o 
  -5   5   4       58.35       64.67      4.58 o 
  -4   5   4      395.69      408.45      7.82 o 
  -3   5   4     1274.56     1258.55     12.38 o 
  -2   5   4      313.08      271.78      6.05 o 
  -1   5   4        9.49       19.40      1.96 o 
   0   5   4     3144.46     3424.70     27.23 o 
   1   5   4        0.01        0.96      0.87 o 
   2   5   4     1786.45     1803.75     15.11 o 
   3   5   4       40.41       23.96      2.51 o 
   4   5   4      482.50      467.42     10.47 o 
   5   5   4       83.19       97.42      6.51 o 
   6   5   4       10.64        8.06      6.59 o 
   7   5   4       47.99       50.49     10.97 o 
  -7   6   4        2.15       -2.19      4.13 o 
  -6   6   4      126.66      137.09      8.46 o 
  -5   6   4      212.98      212.74      7.35 o 
  -4   6   4      794.51      740.02     11.60 o 
  -3   6   4      478.24      473.92      8.35 o 
  -2   6   4        0.19       -0.19      0.90 o 
  -1   6   4     1945.78     2080.97     19.38 o 
   0   6   4     2653.39     2761.37     23.37 o 
   1   6   4     1448.66     1451.10     13.40 o 
   2   6   4     1309.52     1357.45     12.91 o 
   3   6   4      427.24      388.71      7.75 o 
   4   6   4      193.16      207.74      7.09 o 
   5   6   4      207.50      196.62      8.07 o 
   6   6   4       74.47       74.32      8.33 o 
  -7   7   4      138.66      139.77     14.44 o 
  -6   7   4       42.09       47.19      6.61 o 
  -5   7   4      112.76      121.83      5.63 o 
  -4   7   4        1.73        4.94      1.92 o 
  -3   7   4       70.48       71.07      3.89 o 
  -2   7   4      830.53      856.28     10.98 o 
  -1   7   4      130.68      108.80      3.94 o 
   0   7   4       81.10       70.21      2.78 o 
   1   7   4      157.26      158.50      4.21 o 
   2   7   4      541.79      498.05      7.98 o 
   3   7   4        0.07        1.19      1.64 o 
   4   7   4      244.79      249.81      7.95 o 
   5   7   4      146.58      151.30      8.19 o 
   6   7   4       46.31       49.26      7.47 o 
  -7   8   4        1.21        3.05      4.93 o 
  -6   8   4      317.28      335.07     11.95 o 
  -5   8   4       21.72       25.17      3.84 o 
  -4   8   4       22.35       14.11      2.60 o 
  -3   8   4       17.69       25.14      2.81 o 
  -2   8   4       13.51       10.62      1.89 o 
  -1   8   4      481.22      534.21      9.07 o 
   0   8   4       92.44       74.44      3.03 o 
   1   8   4       10.67        5.43      1.71 o 
   2   8   4       68.12       58.34      3.47 o 
   3   8   4      126.88      123.26      5.27 o 
   4   8   4       65.18       56.72      5.61 o 
   5   8   4        6.87        9.54      3.50 o 
   6   8   4       28.92       39.22      7.85 o 
  -7   9   4        1.39        2.74      6.60 o 
  -6   9   4      112.92      128.92     13.23 o 
  -5   9   4        0.22        2.98      2.49 o 
  -4   9   4      177.35      179.64      6.36 o 
  -3   9   4        2.89        7.34      2.29 o 
  -2   9   4        2.62        2.51      1.80 o 
  -1   9   4       32.47       30.77      3.06 o 
   0   9   4      393.56      379.78      6.49 o 
   1   9   4      143.46      142.41      4.55 o 
   2   9   4        0.25        0.88      1.72 o 
   3   9   4       60.65       53.57      4.98 o 
   4   9   4       42.91       39.69      4.81 o 
   5   9   4       15.85       11.16      4.76 o 
   6   9   4        4.57       24.50      8.27 o 
  -6  10   4        2.46       -3.85      3.85 o 
  -5  10   4      140.41      139.65     10.73 o 
  -4  10   4       61.46       60.98      6.03 o 
  -3  10   4        4.51        2.95      2.56 o 
  -2  10   4      595.02      576.85     10.96 o 
  -1  10   4       11.34       11.37      2.42 o 
   0  10   4      303.40      275.52      7.12 o 
   1  10   4      814.02      774.65     10.64 o 
   2  10   4      117.57      120.06      5.40 o 
   3  10   4       21.74       19.96      3.58 o 
   4  10   4       13.07        8.99      3.13 o 
   5  10   4      545.99      535.95     17.83 o 
   6  10   4       38.16       29.26      7.86 o 
  -6  11   4       68.40       73.86      9.12 o 
  -5  11   4        3.43       15.77      3.70 o 
  -4  11   4       66.95       70.09      6.64 o 
  -3  11   4      462.07      464.32     10.73 o 
  -2  11   4      894.00      821.70     13.69 o 
  -1  11   4      859.40      820.72     13.29 o 
   0  11   4       71.03       76.64      4.78 o 
   1  11   4      125.48      133.41      6.64 o 
   2  11   4       29.01       27.55      3.51 o 
   3  11   4      443.89      429.39     11.93 o 
   4  11   4      186.88      181.33      8.61 o 
   5  11   4      193.18      195.13     11.09 o 
   6  11   4       20.78       36.18     11.77 o 
  -6  12   4        6.29       14.85      5.89 o 
  -5  12   4      198.51      210.30     11.95 o 
  -4  12   4      368.96      351.36     11.91 o 
  -3  12   4       10.98        7.66      3.49 o 
  -2  12   4       58.91       63.19      4.94 o 
  -1  12   4      346.20      313.56      8.45 o 
   0  12   4       22.15       21.02      3.77 o 
   1  12   4      271.74      269.78      9.41 o 
   2  12   4       51.74       60.22      6.32 o 
   3  12   4        2.13        2.63      2.72 o 
   4  12   4       25.55       24.55      4.60 o 
   5  12   4       29.45       26.58      7.15 o 
  -6  13   4       23.33       28.33      6.93 o 
  -5  13   4      144.87      137.31     11.60 o 
  -4  13   4       10.85       20.85      4.11 o 
  -3  13   4       24.45       22.45      3.97 o 
  -2  13   4       14.86       21.29      3.87 o 
  -1  13   4      103.02       88.56      5.35 o 
   0  13   4        0.69       -0.37      2.31 o 
   1  13   4        3.03        3.93      3.57 o 
   2  13   4      191.01      184.52      8.46 o 
   3  13   4      178.23      183.94      9.66 o 
   4  13   4      150.89      140.86      8.36 o 
   5  13   4        0.05        0.45      3.89 o 
  -5  14   4       25.97       18.56      6.87 o 
  -4  14   4       33.89       40.23      5.63 o 
  -3  14   4        0.01        4.55      3.63 o 
  -2  14   4       54.94       59.63      5.79 o 
  -1  14   4        0.11        6.30      5.77 o 
   0  14   4       13.69       13.61      3.37 o 
   1  14   4      542.29      528.45     14.05 o 
   2  14   4        0.13       12.97      4.92 o 
   3  14   4       27.89       37.14      8.37 o 
   4  14   4       37.44       41.42      6.49 o 
   5  14   4       11.28       25.52      6.42 o 
  -5  15   4       19.89       26.36      8.48 o 
  -4  15   4        1.77        2.82      5.59 o 
  -3  15   4        9.11       18.38      5.15 o 
  -2  15   4        0.68       11.00      3.52 o 
  -1  15   4       62.87       51.47      6.64 o 
   0  15   4       51.25       76.52     11.19 o 
   1  15   4       54.25       63.68      6.18 o 
   2  15   4      135.87      152.64     14.37 o 
   3  15   4      166.43      143.07     13.70 o 
   4  15   4       14.66        6.75      8.73 o 
  -4  16   4       75.02       76.74     11.96 o 
  -3  16   4      363.44      391.75     16.11 o 
  -2  16   4        5.40       17.79     11.07 o 
  -1  16   4       12.51       25.13      4.61 o 
   0  16   4      416.79      448.62     13.77 o 
   1  16   4       47.49       45.19      5.62 o 
   2  16   4      607.67      618.18     16.66 o 
   3  16   4        0.00        5.09      6.28 o 
   4  16   4       11.80       18.89      8.25 o 
  -4  17   4       42.99       34.09      9.36 o 
  -3  17   4       18.96       18.18      8.22 o 
  -2  17   4      136.20      150.59     11.70 o 
  -1  17   4      260.06      293.68     16.97 o 
   0  17   4       16.60       33.73     11.69 o 
   1  17   4       42.63       57.00      6.42 o 
   2  17   4        0.11       -3.11      3.11 o 
   3  17   4      111.53      133.90     14.48 o 
  -3  18   4       11.46       35.42      8.77 o 
  -2  18   4       72.56      104.88     10.38 o 
  -1  18   4       70.74      103.86     16.83 o 
   0  18   4      276.61      284.53     13.94 o 
   1  18   4        0.19       11.74      5.22 o 
   2  18   4       34.20       38.95      7.40 o 
  -2  19   4      229.50      285.51     14.36 o 
  -1  19   4       74.58       79.05     15.06 o 
   0  19   4      167.69      187.09     18.00 o 
   1  19   4       22.44       30.49     15.22 o 
  -7   1   5      114.84      121.36      7.14 o 
  -6   1   5      335.89      325.32      8.02 o 
  -5   1   5      161.92      166.86      4.93 o 
  -4   1   5      113.45      130.59      4.55 o 
  -3   1   5       97.75      109.27      2.93 o 
  -2   1   5     1838.29     1951.09     14.00 o 
  -1   1   5    13850.37    14170.64    111.54 o 
   0   1   5     1213.45     1308.51     17.68 o 
   1   1   5      905.16      957.52     11.48 o 
   2   1   5      379.53      436.15      9.73 o 
   3   1   5       29.86       35.10      3.89 o 
   4   1   5      188.24      195.64     10.71 o 
   5   1   5      179.90      180.75     24.16 o 
   6   1   5      156.71      148.15      8.61 o 
   7   1   5      127.25      133.78      8.28 o 
  -7   2   5       34.76       38.07      4.27 o 
  -6   2   5        0.75       -0.30      1.89 o 
  -5   2   5       68.75       75.18      3.99 o 
  -4   2   5       13.38        7.91      1.56 o 
  -3   2   5      993.78      953.46      9.97 o 
  -2   2   5       11.67       20.00      1.51 o 
  -1   2   5      926.35      963.34     10.56 o 
   0   2   5       78.20       79.68      3.20 o 
   1   2   5      113.79      137.68      4.55 o 
   2   2   5       67.05       43.19      3.78 o 
   3   2   5      613.93      591.23     13.36 o 
   4   2   5      222.94      211.86      8.96 o 
   5   2   5      107.55       95.58      6.84 o 
   6   2   5       49.34       59.76      6.43 o 
   7   2   5       71.70       71.24      6.28 o 
  -7   3   5        0.04       -3.96      4.20 o 
  -6   3   5      166.26      165.53      5.55 o 
  -5   3   5      502.60      495.51      8.92 o 
  -4   3   5       59.43       53.31      3.19 o 
  -3   3   5       27.69       40.97      3.24 o 
  -2   3   5        0.24        0.88      0.63 o 
  -1   3   5        9.74        7.42      1.16 o 
   0   3   5       47.47       40.47      1.67 o 
   1   3   5     7369.14     7948.97     61.35 o 
   2   3   5      598.50      699.50      9.61 o 
   3   3   5      387.73      388.84      9.47 o 
   4   3   5       34.85       29.72      4.19 o 
   5   3   5     1238.99     1189.93     21.67 o 
   6   3   5       32.05       35.26      5.06 o 
   7   3   5       16.30        8.82      5.05 o 
  -7   4   5       60.19       58.88     13.68 o 
  -6   4   5       15.52       14.78      3.03 o 
  -5   4   5      218.06      235.97      5.88 o 
  -4   4   5       59.91       59.39      3.42 o 
  -3   4   5     3234.64     3400.04     26.45 o 
  -2   4   5     1832.99     1801.42     13.96 o 
  -1   4   5        0.73        0.59      0.72 o 
   0   4   5     1434.29     1478.15     11.37 o 
   1   4   5      111.07      118.84      3.57 o 
   2   4   5     4195.60     4303.71     31.45 o 
   3   4   5      944.83      931.41     11.97 o 
   4   4   5      408.29      389.61     10.80 o 
   5   4   5       25.47       24.87      4.18 o 
   6   4   5        2.73        4.43      2.97 o 
   7   4   5       61.76       57.95     12.67 o 
  -7   5   5       15.44       13.58      6.26 o 
  -6   5   5       96.66       96.25      7.42 o 
  -5   5   5       39.52       43.00      3.85 o 
  -4   5   5       62.80       62.49      3.66 o 
  -3   5   5      118.87      123.31      3.62 o 
  -2   5   5      141.03      120.84      2.82 o 
  -1   5   5       39.14       42.16      2.21 o 
   0   5   5       11.41       25.83      1.75 o 
   1   5   5     1404.60     1495.42     13.68 o 
   2   5   5       32.85       40.08      2.79 o 
   3   5   5        0.20        2.46      1.52 o 
   4   5   5       45.44       58.65      4.74 o 
   5   5   5       23.48       22.44      3.87 o 
   6   5   5        0.47        4.01      2.77 o 
  -7   6   5        3.42        1.45      5.23 o 
  -6   6   5        5.10        6.22      3.27 o 
  -5   6   5       44.21       43.06      4.31 o 
  -4   6   5      442.15      442.85      8.86 o 
  -3   6   5      202.82      219.34      5.64 o 
  -2   6   5       36.80       46.66      2.70 o 
  -1   6   5        0.00        0.08      0.94 o 
   0   6   5       67.10       81.72      3.30 o 
   1   6   5      332.37      302.02      5.46 o 
   2   6   5       72.81       54.45      2.91 o 
   3   6   5     3527.65     3425.58     28.98 o 
   4   6   5      487.79      493.12     11.13 o 
   5   6   5        1.46        6.19      3.21 o 
   6   6   5       34.73       39.64      6.88 o 
  -7   7   5       13.84        8.68      6.39 o 
  -6   7   5       28.75       30.05      5.82 o 
  -5   7   5      419.18      403.08     10.65 o 
  -4   7   5        0.53        0.15      1.52 o 
  -3   7   5        3.50        1.70      1.45 o 
  -2   7   5        3.41        4.18      1.43 o 
  -1   7   5       56.60       51.17      2.91 o 
   0   7   5     1052.62     1166.47     13.44 o 
   1   7   5        3.89        3.24      1.44 o 
   2   7   5        8.02        5.37      1.64 o 
   3   7   5        0.68        1.97      1.75 o 
   4   7   5        0.46       -0.13      1.78 o 
   5   7   5       37.59       24.45      5.30 o 
   6   7   5        2.27        0.84      6.42 o 
  -7   8   5        2.55        0.55      2.68 o 
  -6   8   5       16.21       22.45      6.98 o 
  -5   8   5       10.81        6.18      2.67 o 
  -4   8   5      507.27      445.57      9.44 o 
  -3   8   5      592.80      573.76      9.93 o 
  -2   8   5      455.18      422.34      7.79 o 
  -1   8   5      240.93      236.41      6.06 o 
   0   8   5      208.40      199.26      5.57 o 
   1   8   5      442.53      424.89      7.18 o 
   2   8   5      235.78      218.00      5.67 o 
   3   8   5      931.32      939.53     14.31 o 
   4   8   5       52.74       39.80      4.20 o 
   5   8   5       17.49       12.84      4.39 o 
   6   8   5        9.60       11.84      4.57 o 
  -7   9   5      294.85      295.32     17.69 o 
  -6   9   5      296.43      302.84     11.80 o 
  -5   9   5      146.32      153.22      7.26 o 
  -4   9   5        2.89        0.02      2.13 o 
  -3   9   5        9.28        4.33      1.87 o 
  -2   9   5      192.24      177.67      5.91 o 
  -1   9   5      340.12      303.33      7.20 o 
   0   9   5     1358.68     1326.30     15.99 o 
   1   9   5      254.73      212.76      5.41 o 
   2   9   5      340.88      344.95      7.24 o 
   3   9   5       56.46       53.35      5.47 o 
   4   9   5      675.13      687.48     18.33 o 
   5   9   5      373.91      360.94     18.00 o 
   6   9   5      461.21      506.85     23.28 o 
  -6  10   5       89.65       90.60      9.27 o 
  -5  10   5       64.77       69.22      8.13 o 
  -4  10   5      183.38      175.11      8.31 o 
  -3  10   5        6.03        2.94      2.68 o 
  -2  10   5      357.89      299.17      7.81 o 
  -1  10   5       90.95       95.31      4.80 o 
   0  10   5       72.33       75.65      4.67 o 
   1  10   5      206.88      184.31      5.36 o 
   2  10   5      302.31      321.41      7.24 o 
   3  10   5      683.17      676.48     14.75 o 
   4  10   5       98.44      107.01      8.37 o 
   5  10   5       13.86       32.49      7.08 o 
   6  10   5        6.69        5.52      4.62 o 
  -6  11   5      137.36      163.48     11.41 o 
  -5  11   5      107.15      127.92     14.21 o 
  -4  11   5      259.07      260.11     10.19 o 
  -3  11   5       50.42       48.68      5.24 o 
  -2  11   5      249.73      238.78      8.06 o 
  -1  11   5       70.02       66.38      4.50 o 
   0  11   5      341.22      314.99      8.08 o 
   1  11   5       47.12       43.35      4.63 o 
   2  11   5        7.97       13.34      2.75 o 
   3  11   5        3.77        0.79      2.81 o 
   4  11   5        3.75        4.76      4.69 o 
   5  11   5      283.31      309.37     17.49 o 
  -6  12   5        3.84        3.38      5.12 o 
  -5  12   5      359.48      376.42     13.01 o 
  -4  12   5        1.51       -1.76      3.71 o 
  -3  12   5      440.92      391.22     11.86 o 
  -2  12   5       49.31       35.43      6.23 o 
  -1  12   5        3.25        1.05      1.96 o 
   0  12   5       14.77       17.22      2.81 o 
   1  12   5      453.39      429.97     11.79 o 
   2  12   5       78.05       76.37      6.33 o 
   3  12   5       70.95       91.68     14.43 o 
   4  12   5        8.02        9.32      3.70 o 
   5  12   5       16.78       39.40      8.04 o 
  -6  13   5       89.58       88.89     10.29 o 
  -5  13   5      114.62      115.80     11.74 o 
  -4  13   5       64.22       68.40      7.16 o 
  -3  13   5        1.90       -0.38      3.16 o 
  -2  13   5        2.22       10.98      5.55 o 
  -1  13   5      715.25      639.50     12.63 o 
   0  13   5      277.90      284.52      9.90 o 
   1  13   5       29.04       35.73      4.66 o 
   2  13   5        1.30        3.97      2.46 o 
   3  13   5       38.74       37.60     10.27 o 
   4  13   5       16.96       11.70      6.30 o 
   5  13   5       58.21       45.97      8.77 o 
  -5  14   5        9.56        4.22      4.88 o 
  -4  14   5      232.65      262.81     10.96 o 
  -3  14   5      532.16      538.75     14.82 o 
  -2  14   5       23.67       32.96      5.12 o 
  -1  14   5        4.49       21.66      4.20 o 
   0  14   5      314.27      335.75     25.24 o 
   1  14   5       15.50       11.41      3.61 o 
   2  14   5      306.62      305.41     10.98 o 
   3  14   5      132.30      132.77     10.14 o 
   4  14   5       17.21       24.96      5.45 o 
  -5  15   5       10.65       10.98      7.11 o 
  -4  15   5       49.81       47.87      6.18 o 
  -3  15   5       13.59       15.95      9.56 o 
  -2  15   5        2.36        0.14      2.95 o 
  -1  15   5      286.51      277.35     13.38 o 
   0  15   5      248.14      273.70     10.30 o 
   1  15   5       45.71       55.08      5.90 o 
   2  15   5      171.92      180.93     14.19 o 
   3  15   5        6.38       11.40      8.05 o 
   4  15   5      194.38      206.91     12.78 o 
  -4  16   5       39.71       64.17      8.25 o 
  -3  16   5       13.51       31.17      5.94 o 
  -2  16   5        6.12        0.51      5.84 o 
  -1  16   5       13.28        3.84      6.57 o 
   0  16   5       24.57       37.37      6.02 o 
   1  16   5      444.76      446.47     21.26 o 
   2  16   5      199.38      194.96     15.49 o 
   3  16   5       10.15       16.96     11.91 o 
  -4  17   5       10.33       37.84      9.08 o 
  -3  17   5        5.84        9.22      6.43 o 
  -2  17   5        0.00        3.04      5.09 o 
  -1  17   5       47.46       84.27      9.23 o 
   0  17   5        3.50        8.10      5.16 o 
   1  17   5       66.20      101.87     19.51 o 
   2  17   5      143.70      100.73     10.30 o 
   3  17   5        0.48       11.43      9.66 o 
  -3  18   5        0.04        4.48      9.26 o 
  -2  18   5       34.20       53.41     10.55 o 
  -1  18   5        0.24        0.98      6.49 o 
   0  18   5       17.29       28.49      5.56 o 
   1  18   5        5.52        3.61      7.85 o 
   2  18   5      182.14      173.70     16.63 o 
  -2  19   5       34.80       38.72      9.01 o 
  -1  19   5      111.31      169.57     24.21 o 
   0  19   5       90.61       79.40      9.95 o 
   1  19   5        6.90       -3.21      7.50 o 
  -7   0   6      415.67      426.61     21.68 o 
  -6   0   6      385.07      346.29     10.93 o 
  -5   0   6     3015.61     3033.50     34.12 o 
  -4   0   6        0.23        0.96      1.67 o 
  -3   0   6        0.10        0.18      1.02 o 
  -2   0   6      193.43      223.17      5.62 o 
  -1   0   6    25475.52    25903.85    883.19 o 
   0   0   6     3052.06     3229.85     37.06 o 
   1   0   6     1477.78     1627.79     23.97 o 
   2   0   6     1389.05     1436.66     24.80 o 
   3   0   6     1059.10     1125.61     23.92 o 
   4   0   6      624.17      551.79     26.20 o 
   5   0   6      615.67      660.40     22.07 o 
   6   0   6       43.01       41.79      6.78 o 
   7   0   6       12.00       25.94      6.94 o 
  -7   1   6        0.30        3.53      3.25 o 
  -6   1   6       76.66       76.86      4.82 o 
  -5   1   6      455.63      448.98      7.81 o 
  -4   1   6       98.02       97.78      3.34 o 
  -3   1   6     1125.38     1115.67     10.09 o 
  -2   1   6       62.79       80.91      2.34 o 
  -1   1   6     1174.14     1270.73     11.67 o 
   0   1   6       56.48       48.46      2.39 o 
   1   1   6     1948.30     1996.29     19.73 o 
   2   1   6      341.15      293.18      8.22 o 
   3   1   6      672.54      654.50     14.43 o 
   4   1   6       54.96       60.46      5.84 o 
   5   1   6       81.29       74.13      7.46 o 
   6   1   6      115.09      112.18      7.68 o 
   7   1   6      274.89      284.62     10.28 o 
  -7   2   6      259.91      267.47     12.67 o 
  -6   2   6       47.13       46.55      3.63 o 
  -5   2   6      342.90      329.44      6.72 o 
  -4   2   6     1442.23     1417.40     13.31 o 
  -3   2   6      999.15     1086.18     10.61 o 
  -2   2   6      238.76      283.23      4.50 o 
  -1   2   6      129.30      120.49      3.11 o 
   0   2   6       42.82       58.87      2.38 o 
   1   2   6       38.05       52.11      2.69 o 
   2   2   6      558.99      633.94     17.71 o 
   3   2   6       74.10       69.62      5.36 o 
   4   2   6       32.48       32.09      5.96 o 
   5   2   6       63.69       67.98      6.20 o 
   6   2   6        2.09        2.64      2.70 o 
   7   2   6        5.44        9.91      3.22 o 
  -7   3   6      167.63      143.64     13.88 o 
  -6   3   6      151.60      148.44      5.00 o 
  -5   3   6       19.29       17.31      2.27 o 
  -4   3   6      179.27      156.16      4.84 o 
  -3   3   6      123.95      139.50      3.92 o 
  -2   3   6        5.18        4.87      1.17 o 
  -1   3   6       88.08      103.84      3.91 o 
   0   3   6      267.67      282.83      4.13 o 
   1   3   6        3.43        3.39      1.27 o 
   2   3   6       36.93       47.98      3.19 o 
   3   3   6        0.58        1.11      1.56 o 
   4   3   6      178.74      179.45      7.58 o 
   5   3   6      186.99      183.37      8.46 o 
   6   3   6       98.62       90.36     10.28 o 
  -7   4   6        3.33        6.58      5.25 o 
  -6   4   6      101.91       95.55      6.55 o 
  -5   4   6        0.77       -0.21      1.57 o 
  -4   4   6       44.51       55.42      4.70 o 
  -3   4   6      387.78      376.78      7.63 o 
  -2   4   6      578.31      605.76      9.05 o 
  -1   4   6       56.56       46.64      2.17 o 
   0   4   6      379.11      427.29      4.81 o 
   1   4   6     1044.92     1200.72     12.94 o 
   2   4   6      819.11      945.93     12.21 o 
   3   4   6      588.15      590.63     12.26 o 
   4   4   6      137.39      120.60      6.54 o 
   5   4   6        0.63        1.98      2.40 o 
   6   4   6       88.49       87.33      7.74 o 
  -7   5   6       71.25       61.29      9.90 o 
  -6   5   6      149.76      143.54      8.01 o 
  -5   5   6      572.35      555.49     10.75 o 
  -4   5   6      444.54      442.04      7.60 o 
  -3   5   6      685.01      685.39      8.46 o 
  -2   5   6      105.44      113.82      2.78 o 
  -1   5   6      190.93      201.86      3.33 o 
   0   5   6      109.54       83.32      2.51 o 
   1   5   6     2845.70     3053.39     23.41 o 
   2   5   6       66.83       40.85      3.18 o 
   3   5   6       38.86       37.15      4.00 o 
   4   5   6      368.08      335.27     10.41 o 
   5   5   6      166.78      157.49     10.06 o 
   6   5   6       78.08       72.20      7.08 o 
  -7   6   6       95.87       98.73     12.39 o 
  -6   6   6      286.87      281.71     10.86 o 
  -5   6   6      211.31      205.66      7.77 o 
  -4   6   6       29.42       31.55      3.09 o 
  -3   6   6       49.25       55.17      3.32 o 
  -2   6   6     1650.59     1661.14     16.00 o 
  -1   6   6     1343.65     1328.74     14.17 o 
   0   6   6      169.28      152.69      3.70 o 
   1   6   6       13.91       12.27      1.94 o 
   2   6   6      100.49      103.12      3.82 o 
   3   6   6     3647.02     3611.75     33.48 o 
   4   6   6      521.93      501.24     12.87 o 
   5   6   6      251.75      252.35     17.50 o 
   6   6   6       35.51       17.74      5.52 o 
  -7   7   6        0.50       -4.62      4.62 o 
  -6   7   6       27.10       25.91      4.68 o 
  -5   7   6       84.15       74.24      5.77 o 
  -4   7   6      135.06      123.46      6.13 o 
  -3   7   6      373.35      358.07      7.45 o 
  -2   7   6      607.05      585.95      8.84 o 
  -1   7   6      129.42      120.40      3.83 o 
   0   7   6      932.84      973.85     10.57 o 
   1   7   6      182.82      193.04      5.40 o 
   2   7   6      866.69      790.64      9.90 o 
   3   7   6       82.27       50.82      3.81 o 
   4   7   6        1.58        2.34      2.80 o 
   5   7   6       32.17       37.44      5.10 o 
   6   7   6       54.72       47.25      8.84 o 
  -7   8   6       13.17        1.34     10.52 o 
  -6   8   6       84.93       92.44      7.92 o 
  -5   8   6       22.16       21.31      4.90 o 
  -4   8   6      304.64      269.07      8.46 o 
  -3   8   6       53.30       49.02      3.66 o 
  -2   8   6      185.62      162.90      4.93 o 
  -1   8   6       30.04       51.72      3.44 o 
   0   8   6      523.54      510.05      8.90 o 
   1   8   6      258.05      246.37      6.38 o 
   2   8   6      606.75      544.92      8.98 o 
   3   8   6      464.52      438.10      8.96 o 
   4   8   6        1.32        0.06      2.73 o 
   5   8   6      167.23      166.90     11.65 o 
   6   8   6        1.21        1.97      5.72 o 
  -7   9   6      184.80      182.14     14.32 o 
  -6   9   6       27.13       23.59      5.50 o 
  -5   9   6        8.76        6.68      2.99 o 
  -4   9   6      866.10      804.04     15.11 o 
  -3   9   6      564.01      521.42     11.28 o 
  -2   9   6      269.25      250.80      6.34 o 
  -1   9   6       70.46       66.02      4.05 o 
   0   9   6      110.55      114.10      4.82 o 
   1   9   6      910.93      880.57     12.85 o 
   2   9   6      933.39      866.58     11.92 o 
   3   9   6       37.29       30.82      3.61 o 
   4   9   6       14.86       11.63      4.45 o 
   5   9   6       62.59       57.15      9.70 o 
   6   9   6        0.98        1.03     12.16 o 
  -6  10   6       36.10       28.89      6.40 o 
  -5  10   6       49.84       56.58      6.39 o 
  -4  10   6        1.14        1.36      2.43 o 
  -3  10   6     1339.54     1212.85     20.40 o 
  -2  10   6       48.86       52.98      4.16 o 
  -1  10   6      187.01      182.46      6.14 o 
   0  10   6       51.11       71.64      4.62 o 
   1  10   6      635.04      643.37     11.79 o 
   2  10   6        1.50       -0.74      1.60 o 
   3  10   6        2.06        4.72      2.77 o 
   4  10   6      127.05      138.55     11.78 o 
   5  10   6      194.15      219.63     17.53 o 
  -6  11   6      265.33      299.83     14.60 o 
  -5  11   6      976.24      917.41     20.10 o 
  -4  11   6        5.81        4.58      4.04 o 
  -3  11   6      570.55      526.67     13.57 o 
  -2  11   6        4.98        7.82      3.06 o 
  -1  11   6      110.24      105.51      5.25 o 
   0  11   6      566.37      522.39     10.47 o 
   1  11   6      829.15      790.86     13.03 o 
   2  11   6       25.42       24.65      3.41 o 
   3  11   6      404.05      398.14     11.71 o 
   4  11   6        6.19       28.63     11.04 o 
   5  11   6       26.01       41.79      7.79 o 
  -6  12   6      170.06      186.07     12.21 o 
  -5  12   6        6.69        9.06      4.25 o 
  -4  12   6      391.02      376.58     18.61 o 
  -3  12   6       29.16       35.30      4.87 o 
  -2  12   6      249.77      228.52      9.02 o 
  -1  12   6      152.41      148.68      6.26 o 
   0  12   6      133.35      116.01      5.43 o 
   1  12   6      205.66      216.11      8.54 o 
   2  12   6      469.46      473.35     12.68 o 
   3  12   6      301.85      304.39     10.66 o 
   4  12   6       77.03       75.97     10.14 o 
   5  12   6        2.30       12.89      5.85 o 
  -6  13   6       77.85       86.69     10.01 o 
  -5  13   6       46.69       49.54      6.94 o 
  -4  13   6       92.68      101.30      8.27 o 
  -3  13   6       27.92       31.61      9.13 o 
  -2  13   6        8.29        5.56      4.23 o 
  -1  13   6       49.76       50.62      8.73 o 
   0  13   6       55.42       54.72      5.49 o 
   1  13   6       49.08       59.78      5.88 o 
   2  13   6      219.09      224.85      9.35 o 
   3  13   6       29.08       44.51      9.50 o 
   4  13   6       16.51       11.15      4.85 o 
   5  13   6        1.89        0.67      8.86 o 
  -5  14   6      362.02      376.16     13.42 o 
  -4  14   6        0.93        3.40      4.57 o 
  -3  14   6       36.83       34.20      5.32 o 
  -2  14   6      258.90      228.81      9.31 o 
  -1  14   6       29.19       35.84      6.79 o 
   0  14   6       29.80       30.94      5.15 o 
   1  14   6        0.91        4.26      4.87 o 
   2  14   6       26.99       40.88     10.98 o 
   3  14   6       25.52       13.33      8.70 o 
   4  14   6       33.82       33.90      7.87 o 
  -5  15   6        0.02        2.66      4.97 o 
  -4  15   6       88.10       95.61      8.47 o 
  -3  15   6       10.42        0.86      3.39 o 
  -2  15   6       40.94       35.49      9.00 o 
  -1  15   6        4.02       11.42      6.74 o 
   0  15   6       53.57       58.22      9.91 o 
   1  15   6      363.56      389.02     19.61 o 
   2  15   6        8.43       23.86     18.09 o 
   3  15   6        9.18        6.65      4.79 o 
   4  15   6        1.54       14.35      5.21 o 
  -4  16   6        1.96        5.40      4.43 o 
  -3  16   6      150.54      147.70     14.67 o 
  -2  16   6      380.23      385.76     25.50 o 
  -1  16   6      145.09      165.19     14.48 o 
   0  16   6      156.87      170.96     20.08 o 
   1  16   6        8.58       19.41      8.77 o 
   2  16   6      133.77      110.16     12.24 o 
   3  16   6       81.94       84.01     11.81 o 
  -4  17   6      239.77      229.59     13.21 o 
  -3  17   6       15.13       25.14     12.36 o 
  -2  17   6      143.24      164.37     12.44 o 
  -1  17   6       25.87       24.59      9.65 o 
   0  17   6       47.87       56.71     13.36 o 
   1  17   6        7.99        7.83      4.81 o 
   2  17   6       13.47       15.74      5.89 o 
   3  17   6      157.85      159.01     39.00 o 
  -3  18   6       15.49        9.73     10.55 o 
  -2  18   6       50.22       52.04      9.23 o 
  -1  18   6        9.99       58.72     12.21 o 
   0  18   6      258.61      303.99     18.60 o 
   1  18   6       13.19       35.32     16.42 o 
   2  18   6      123.39      144.62     20.00 o 
  -1  19   6       21.78       51.12     10.01 o 
   0  19   6      136.63      183.02     16.40 o 
   1  19   6      111.21      140.68     19.78 o 
  -7   1   7       57.09       60.01      6.48 o 
  -6   1   7      612.97      603.90     10.09 o 
  -5   1   7      887.67      867.35     11.07 o 
  -4   1   7        0.73        2.17      1.33 o 
  -3   1   7      152.47      162.39      3.75 o 
  -2   1   7     1517.57     1589.96     13.35 o 
  -1   1   7     1082.02     1097.50     10.88 o 
   0   1   7      294.31      267.27      5.03 o 
   1   1   7       12.36       17.20      1.99 o 
   2   1   7      244.60      253.99      6.76 o 
   3   1   7     1110.42     1069.20     16.82 o 
   4   1   7       98.60       88.02      5.92 o 
   5   1   7        0.50       -0.04      2.37 o 
   6   1   7       80.46       83.21      6.79 o 
  -7   2   7        0.48        1.71      4.99 o 
  -6   2   7       11.28        9.61      2.13 o 
  -5   2   7     1072.34     1075.64     12.52 o 
  -4   2   7      494.70      473.85      7.52 o 
  -3   2   7       23.24       29.42      2.03 o 
  -2   2   7       21.05       22.35      2.03 o 
  -1   2   7      321.46      333.98      9.24 o 
   0   2   7      999.48      972.17      9.98 o 
   1   2   7      751.08      778.72     11.03 o 
   2   2   7        0.03        0.02      1.02 o 
   3   2   7      329.01      305.77      9.93 o 
   4   2   7       61.54       63.71      6.29 o 
   5   2   7       30.85       28.45      4.49 o 
   6   2   7      301.79      292.73     10.59 o 
  -7   3   7      525.57      575.55     23.50 o 
  -6   3   7      154.36      156.77      8.76 o 
  -5   3   7       32.01       37.08      3.08 o 
  -4   3   7       19.78       21.44      2.28 o 
  -3   3   7     1205.37     1131.23     10.82 o 
  -2   3   7     1062.43     1057.28     15.60 o 
  -1   3   7      188.67      172.43      3.95 o 
   0   3   7      239.79      254.77      3.83 o 
   1   3   7      593.55      613.01      8.46 o 
   2   3   7      170.03      152.11      6.27 o 
   3   3   7     1159.08     1160.06     20.75 o 
   4   3   7       11.79       10.40      2.79 o 
   5   3   7       56.49       76.66      6.70 o 
   6   3   7       11.57       23.22      8.69 o 
  -7   4   7        1.32        4.94      5.46 o 
  -6   4   7      217.76      212.11      8.09 o 
  -5   4   7      586.72      585.05     10.76 o 
  -4   4   7       71.10       72.96      3.85 o 
  -3   4   7      156.02      160.13      4.12 o 
  -2   4   7        3.14        8.61      1.41 o 
  -1   4   7      329.03      298.62      5.00 o 
   0   4   7     2479.35     2426.44     15.96 o 
   1   4   7     1678.54     1773.77     15.71 o 
   2   4   7        5.91        9.76      1.81 o 
   3   4   7       80.19       79.83      5.62 o 
   4   4   7     1331.20     1357.70     22.03 o 
   5   4   7        2.08        5.11      3.22 o 
   6   4   7      325.40      306.48     12.19 o 
  -7   5   7        2.17        2.08      4.41 o 
  -6   5   7        9.78       16.34      3.05 o 
  -5   5   7      143.65      134.82      6.42 o 
  -4   5   7       20.03       17.84      2.48 o 
  -3   5   7      270.25      263.85      5.05 o 
  -2   5   7      959.90      941.99     10.73 o 
  -1   5   7       20.45       32.77      2.09 o 
   0   5   7      197.91      210.73      3.93 o 
   1   5   7      327.45      345.87      6.06 o 
   2   5   7      128.15      148.77      4.96 o 
   3   5   7     1125.81     1189.71     18.83 o 
   4   5   7        3.29        7.05      2.60 o 
   5   5   7       69.93       74.62      7.97 o 
   6   5   7       35.01       36.31      6.07 o 
  -7   6   7        0.31        0.46      5.03 o 
  -6   6   7        0.67        1.04      2.66 o 
  -5   6   7      117.96      119.36      6.66 o 
  -4   6   7       55.29       54.48      4.67 o 
  -3   6   7      102.22       98.46      3.96 o 
  -2   6   7      639.31      681.94      9.06 o 
  -1   6   7      538.72      601.63      7.12 o 
   0   6   7      358.11      369.43      5.88 o 
   1   6   7      289.05      297.82      5.78 o 
   2   6   7      416.43      457.89      8.86 o 
   3   6   7      765.10      813.05     15.36 o 
   4   6   7       69.70       73.18      6.17 o 
   5   6   7       73.43       74.84      6.75 o 
   6   6   7        9.70        3.14      4.58 o 
  -7   7   7       90.46       85.15     11.75 o 
  -6   7   7        4.28        1.31      2.55 o 
  -5   7   7        2.40        1.91      2.38 o 
  -4   7   7      280.83      279.45      8.45 o 
  -3   7   7      289.20      279.42      7.89 o 
  -2   7   7        0.17        2.33      1.45 o 
  -1   7   7     2009.63     2060.23     18.71 o 
   0   7   7      360.47      365.74      6.15 o 
   1   7   7       75.52       71.88      3.85 o 
   2   7   7      201.74      178.13      5.94 o 
   3   7   7      101.41      116.50      5.97 o 
   4   7   7      888.61      844.65     17.42 o 
   5   7   7       24.71       21.32      4.00 o 
   6   7   7      153.25      142.33     12.25 o 
  -7   8   7      155.51      145.47     11.53 o 
  -6   8   7       49.15       46.21      5.08 o 
  -5   8   7       16.39       11.99      3.10 o 
  -4   8   7       94.85       99.77      6.19 o 
  -3   8   7       17.34       22.20      3.28 o 
  -2   8   7       35.44       29.11      2.64 o 
  -1   8   7      261.74      233.29      6.06 o 
   0   8   7       26.50       19.40      2.02 o 
   1   8   7     1000.44      960.93     13.18 o 
   2   8   7      145.46      141.36      7.06 o 
   3   8   7      110.49      115.07      5.36 o 
   4   8   7        0.89        3.00      3.70 o 
   5   8   7      203.65      223.30     12.04 o 
   6   8   7        5.33       12.09      5.09 o 
  -7   9   7      194.75      193.47     17.33 o 
  -6   9   7       14.95       16.14      4.35 o 
  -5   9   7        3.01        3.91      2.39 o 
  -4   9   7      173.91      170.59      7.27 o 
  -3   9   7      643.66      564.32     11.96 o 
  -2   9   7      760.77      726.06     12.91 o 
  -1   9   7       71.28       58.57      4.00 o 
   0   9   7      681.78      642.66     10.78 o 
   1   9   7      451.89      423.02      8.82 o 
   2   9   7      237.37      235.35      9.48 o 
   3   9   7       52.26       70.11      6.33 o 
   4   9   7      717.82      733.20     24.59 o 
   5   9   7       24.45       37.12      7.35 o 
   6   9   7       21.12       -3.74     14.05 o 
  -6  10   7      226.80      234.29     10.88 o 
  -5  10   7       20.30       17.28      3.65 o 
  -4  10   7      860.59      858.61     16.29 o 
  -3  10   7       11.20        7.68      2.77 o 
  -2  10   7       29.21       33.06      4.29 o 
  -1  10   7      274.23      286.95      7.51 o 
   0  10   7      400.87      400.10      8.89 o 
   1  10   7      548.25      537.53     10.33 o 
   2  10   7       19.84       17.95      3.42 o 
   3  10   7       16.27       10.30      3.55 o 
   4  10   7        0.39        3.04     13.23 o 
   5  10   7      321.98      364.97     19.06 o 
  -6  11   7       21.60       20.63      5.76 o 
  -5  11   7        6.00       16.44      3.72 o 
  -4  11   7      111.30       99.20      7.23 o 
  -3  11   7        5.54        7.09      3.00 o 
  -2  11   7      105.94       91.21      6.39 o 
  -1  11   7       63.46       45.50      4.81 o 
   0  11   7      632.73      607.92     11.46 o 
   1  11   7        0.08        1.12      2.07 o 
   2  11   7      137.03      137.12      8.20 o 
   3  11   7       13.18       11.97      5.20 o 
   4  11   7        8.13        5.83      4.59 o 
   5  11   7      125.88      126.25     13.68 o 
  -6  12   7       81.14       72.36      9.27 o 
  -5  12   7      475.98      482.81     18.98 o 
  -4  12   7        0.04       -2.47      2.50 o 
  -3  12   7      246.84      254.57      9.87 o 
  -2  12   7        0.72        2.58      2.63 o 
  -1  12   7       13.62       17.43      3.44 o 
   0  12   7      160.10      141.45      5.97 o 
   1  12   7       92.72       88.08      6.61 o 
   2  12   7       27.37       29.63      5.24 o 
   3  12   7       48.61       60.88      7.21 o 
   4  12   7      192.03      184.98     19.49 o 
   5  12   7       11.09        8.04      4.94 o 
  -6  13   7        7.55       15.82      5.92 o 
  -5  13   7       46.39       40.92      5.88 o 
  -4  13   7       24.07       17.18      4.06 o 
  -3  13   7        4.97       11.44      5.96 o 
  -2  13   7       58.95       53.19      5.65 o 
  -1  13   7      189.25      167.63      8.53 o 
   0  13   7       14.94       19.84      4.57 o 
   1  13   7       20.99       21.93      4.13 o 
   2  13   7      337.51      323.53     13.02 o 
   3  13   7       72.24       71.61      8.13 o 
   4  13   7        3.44       16.82      6.87 o 
  -5  14   7      304.72      310.59     12.80 o 
  -4  14   7        7.30        3.62      3.71 o 
  -3  14   7       45.13       55.35      8.12 o 
  -2  14   7      244.30      220.57      9.18 o 
  -1  14   7      213.59      221.34     11.15 o 
   0  14   7       47.61       51.54      6.71 o 
   1  14   7       59.00       53.28      7.16 o 
   2  14   7      353.44      340.99     13.82 o 
   3  14   7        0.71        6.81      4.26 o 
   4  14   7       23.33       19.11      7.00 o 
  -5  15   7       11.81       24.81      4.69 o 
  -4  15   7      173.27      208.74     15.10 o 
  -3  15   7       66.40       75.53      6.99 o 
  -2  15   7      249.34      238.71     19.54 o 
  -1  15   7      103.33       95.29      9.19 o 
   0  15   7        1.74       11.69      6.14 o 
   1  15   7        5.78        0.76      3.98 o 
   2  15   7      320.38      353.11     14.66 o 
   3  15   7       32.97       17.57      6.14 o 
   4  15   7       74.07       72.52     10.78 o 
  -4  16   7        7.45        0.74      5.53 o 
  -3  16   7       76.56       49.34     13.92 o 
  -2  16   7       13.32       13.56      5.63 o 
  -1  16   7      101.36      112.32     11.65 o 
   0  16   7      137.44      166.58     24.65 o 
   1  16   7        6.38       16.91      4.45 o 
   2  16   7        3.77       11.42      5.04 o 
   3  16   7        0.00       11.36      6.20 o 
  -4  17   7        0.40       11.42      6.29 o 
  -3  17   7       17.84        2.02      5.70 o 
  -2  17   7        8.94       18.04      4.80 o 
  -1  17   7       10.51       36.10      7.54 o 
   0  17   7        0.00        8.82      8.72 o 
   1  17   7       84.69      121.44     19.55 o 
   2  17   7       73.58       72.92     10.65 o 
  -3  18   7        1.80       -5.08      5.20 o 
  -2  18   7       29.67       26.48      5.92 o 
  -1  18   7       28.32       34.72      7.92 o 
   0  18   7       12.88       39.24     11.17 o 
   1  18   7        4.53       14.02      5.39 o 
   2  18   7       15.91       21.05      7.59 o 
  -1  19   7       62.00      127.10     13.12 o 
   0  19   7        7.92       38.60      8.93 o 
  -7   0   8       44.37       38.32     11.07 o 
  -6   0   8       11.19       14.83      3.19 o 
  -5   0   8      737.34      742.85     14.27 o 
  -4   0   8      891.04      851.68     13.72 o 
  -3   0   8     2118.02     1993.95     28.68 o 
  -2   0   8     1002.18     1120.35     14.97 o 
  -1   0   8     7701.53     8455.97     74.75 o 
   0   0   8      627.62      609.91     12.05 o 
   1   0   8     1107.94     1197.02     20.87 o 
   2   0   8     4986.45     4132.89    617.48 o 
   3   0   8      457.83      413.72     19.46 o 
   4   0   8      200.47      181.37     10.67 o 
   5   0   8       70.41       77.77      9.49 o 
   6   0   8      864.40      899.76     24.47 o 
  -7   1   8      119.94      130.02     25.84 o 
  -6   1   8      280.13      284.25      7.46 o 
  -5   1   8       75.06       69.11      3.79 o 
  -4   1   8      207.71      205.74      4.98 o 
  -3   1   8      503.14      540.26      6.95 o 
  -2   1   8     5409.88     5693.74     41.76 o 
  -1   1   8      300.10      276.47      5.02 o 
   0   1   8        0.49        0.43      0.89 o 
   1   1   8      411.84      410.43     10.74 o 
   2   1   8      682.65      750.38     13.60 o 
   3   1   8       44.57       43.25      4.04 o 
   4   1   8      553.67      533.14     13.08 o 
   5   1   8      369.09      350.67     11.67 o 
   6   1   8       10.00       10.50      3.18 o 
  -7   2   8       57.62       55.37      7.31 o 
  -6   2   8       24.41       23.19      3.55 o 
  -5   2   8      169.63      161.47      5.08 o 
  -4   2   8        0.71        0.63      1.29 o 
  -3   2   8      802.47      821.37      8.79 o 
  -2   2   8     1680.59     1844.55     17.83 o 
  -1   2   8      276.77      294.42      5.34 o 
   0   2   8      688.88      729.40      9.53 o 
   1   2   8        4.77       12.13      1.91 o 
   2   2   8      292.93      302.21      9.06 o 
   3   2   8      351.68      309.49      8.84 o 
   4   2   8        2.73        2.18      1.95 o 
   5   2   8       65.17       65.78      5.62 o 
   6   2   8       53.36       50.33      5.34 o 
  -7   3   8       28.94       25.90      5.71 o 
  -6   3   8       51.15       48.18      5.36 o 
  -5   3   8        8.70        2.49      2.55 o 
  -4   3   8        6.11       10.73      1.83 o 
  -3   3   8      171.88      146.99      4.18 o 
  -2   3   8       14.42       13.08      1.72 o 
  -1   3   8      424.99      481.46      7.96 o 
   0   3   8      475.98      515.80      5.63 o 
   1   3   8     1223.62     1326.51     14.16 o 
   2   3   8       14.44       14.35      2.31 o 
   3   3   8        1.75        0.58      1.84 o 
   4   3   8        5.64        8.40      2.54 o 
   5   3   8       13.99       24.37      3.71 o 
   6   3   8        6.05        9.46      2.72 o 
  -7   4   8        0.19       11.91      5.88 o 
  -6   4   8        1.92        2.50      4.60 o 
  -5   4   8        9.41       10.21      3.12 o 
  -4   4   8      903.96      894.56     13.47 o 
  -3   4   8       17.74       29.88      2.50 o 
  -2   4   8      116.58      131.16      4.39 o 
  -1   4   8        1.03        1.00      1.02 o 
   0   4   8       50.17       42.92      1.84 o 
   1   4   8      294.68      300.94      5.59 o 
   2   4   8      236.08      243.64      5.59 o 
   3   4   8      129.09      111.60      5.86 o 
   4   4   8      206.70      196.93     10.28 o 
   5   4   8      153.27      153.97      8.37 o 
   6   4   8        7.09        8.53      2.27 o 
  -7   5   8       88.62      101.44      8.47 o 
  -6   5   8      386.69      388.35     11.08 o 
  -5   5   8      328.62      292.73      9.12 o 
  -4   5   8       32.49       34.20      3.78 o 
  -3   5   8      299.00      309.19      6.84 o 
  -2   5   8      821.40      755.58      9.29 o 
  -1   5   8     1514.01     1589.69     14.55 o 
   0   5   8     1926.80     1913.86     15.10 o 
   1   5   8      318.18      357.07      5.68 o 
   2   5   8        9.17        6.26      1.81 o 
   3   5   8        4.36        1.94      2.21 o 
   4   5   8      688.02      714.91     15.96 o 
   5   5   8      279.32      273.64     10.76 o 
   6   5   8        5.72        3.51      4.27 o 
  -7   6   8        0.67        2.18      3.25 o 
  -6   6   8        1.96       10.15      4.61 o 
  -5   6   8      134.69      121.46      6.44 o 
  -4   6   8      756.50      730.83     15.19 o 
  -3   6   8      222.84      211.68      6.72 o 
  -2   6   8       44.50       44.27      3.60 o 
  -1   6   8        8.31       13.47      1.41 o 
   0   6   8       29.69       37.60      2.28 o 
   1   6   8     1193.46     1155.82     11.58 o 
   2   6   8      859.05      828.01     12.51 o 
   3   6   8       62.85       55.84      5.06 o 
   4   6   8       22.87       15.21      3.69 o 
   5   6   8       23.51       25.43      4.41 o 
   6   6   8      151.23      139.28     12.04 o 
  -7   7   8       53.27       59.77      6.67 o 
  -6   7   8      241.30      269.04     10.38 o 
  -5   7   8        3.84        2.56      2.62 o 
  -4   7   8       32.62       31.83      3.90 o 
  -3   7   8       97.60      102.36      5.37 o 
  -2   7   8       13.40       13.69      2.95 o 
  -1   7   8     1003.54      947.74     19.23 o 
   0   7   8        0.60        1.54      1.21 o 
   1   7   8        6.06        5.78      1.51 o 
   2   7   8      164.91      150.46      5.61 o 
   3   7   8      217.83      198.98      7.77 o 
   4   7   8      671.74      669.86     15.60 o 
   5   7   8       43.69       52.74      5.98 o 
   6   7   8        2.51       -1.93      4.28 o 
  -7   8   8       71.61       75.91      7.59 o 
  -6   8   8       21.30       30.26      6.16 o 
  -5   8   8       21.08       23.12      4.02 o 
  -4   8   8       22.79       26.44      3.80 o 
  -3   8   8      565.67      534.38     11.36 o 
  -2   8   8       47.74       57.94      4.49 o 
  -1   8   8       35.33       40.47      3.01 o 
   0   8   8       74.35       81.91      3.42 o 
   1   8   8      960.19      893.85     12.90 o 
   2   8   8        0.49        1.01      2.14 o 
   3   8   8       65.34       60.90      5.51 o 
   4   8   8      835.54      801.51     17.45 o 
   5   8   8        9.50       16.44      4.85 o 
   6   8   8       40.25       39.23      7.16 o 
  -7   9   8       90.77      123.67     24.97 o 
  -6   9   8        5.05        9.77      3.11 o 
  -5   9   8      115.87      103.58      7.21 o 
  -4   9   8       21.33       21.01      3.65 o 
  -3   9   8      255.32      232.57      7.91 o 
  -2   9   8       12.92       12.40      2.81 o 
  -1   9   8       78.56       80.57      5.65 o 
   0   9   8       56.31       69.33      4.47 o 
   1   9   8      179.32      145.26      5.56 o 
   2   9   8      158.72      143.96      6.50 o 
   3   9   8        4.27        0.93      2.76 o 
   4   9   8      122.82      135.14     10.75 o 
   5   9   8       68.38       59.41      9.43 o 
  -6  10   8        0.48       -2.50      2.50 o 
  -5  10   8       29.72       24.99      4.32 o 
  -4  10   8      817.80      777.25     15.57 o 
  -3  10   8      177.44      191.52      7.55 o 
  -2  10   8      430.14      395.18     10.95 o 
  -1  10   8       13.35       10.71      4.02 o 
   0  10   8     1490.38     1362.30     17.48 o 
   1  10   8      110.00      109.73      5.29 o 
   2  10   8       39.84       38.52      4.44 o 
   3  10   8      224.37      238.65     23.60 o 
   4  10   8       40.17       27.61      6.77 o 
   5  10   8      194.54      156.45     18.22 o 
  -6  11   8        0.43       -1.88      4.12 o 
  -5  11   8      105.06      114.06      8.02 o 
  -4  11   8      161.23      159.08      7.77 o 
  -3  11   8      178.50      166.31      8.91 o 
  -2  11   8      576.28      531.82     13.25 o 
  -1  11   8      467.39      434.22     11.47 o 
   0  11   8      157.93      196.03      6.69 o 
   1  11   8       60.10       67.25      4.92 o 
   2  11   8       24.01       20.20      4.55 o 
   3  11   8       79.19       60.60      7.07 o 
   4  11   8      177.55      201.95     13.98 o 
   5  11   8       42.33       44.33      8.96 o 
  -6  12   8       50.01       53.88      8.11 o 
  -5  12   8      107.52      120.50      8.65 o 
  -4  12   8      205.47      182.98      9.15 o 
  -3  12   8        0.33       -1.02      2.96 o 
  -2  12   8      143.91      128.11      7.27 o 
  -1  12   8       13.20       12.52      3.25 o 
   0  12   8        0.32        0.49      2.31 o 
   1  12   8       18.95       20.39      3.96 o 
   2  12   8      320.59      303.37     21.38 o 
   3  12   8      442.92      462.31     22.31 o 
   4  12   8       12.86       23.07     10.20 o 
   5  12   8       17.01       21.51      7.47 o 
  -5  13   8      652.87      683.70     18.39 o 
  -4  13   8        3.47       -0.97      2.88 o 
  -3  13   8       35.83       38.73      6.15 o 
  -2  13   8       49.77       30.41      5.84 o 
  -1  13   8      170.20      137.97      7.24 o 
   0  13   8      223.10      221.63     10.84 o 
   1  13   8        4.85        5.38      3.00 o 
   2  13   8        5.99        7.11      3.84 o 
   3  13   8      120.56      120.59     10.24 o 
   4  13   8       29.44       72.34     39.77 o 
  -5  14   8        0.38        3.59      3.46 o 
  -4  14   8        0.14       -2.19      3.20 o 
  -3  14   8        6.30       20.05      5.19 o 
  -2  14   8       55.86       36.88      8.35 o 
  -1  14   8      109.91       90.23      8.74 o 
   0  14   8       98.64       80.85     18.01 o 
   1  14   8       52.10       57.65      6.84 o 
   2  14   8        1.74        0.33      6.20 o 
   3  14   8       16.10       29.59      5.89 o 
   4  14   8       21.74       30.90      7.61 o 
  -5  15   8        1.52        3.86      3.48 o 
  -4  15   8      206.56      219.15     12.09 o 
  -3  15   8        0.91        8.02      7.81 o 
  -2  15   8       19.56       14.60      6.82 o 
  -1  15   8       26.34       21.67      4.99 o 
   0  15   8      101.09       94.33      8.59 o 
   1  15   8        0.46        5.13      3.92 o 
   2  15   8      124.24      144.22     13.00 o 
   3  15   8       47.79       61.03     17.57 o 
  -4  16   8       24.61        9.40      5.31 o 
  -3  16   8       99.67      109.16     11.12 o 
  -2  16   8       60.78       73.00     18.19 o 
  -1  16   8       37.72       56.92     11.85 o 
   0  16   8       62.49       53.92      9.42 o 
   1  16   8      248.45      234.46     17.27 o 
   2  16   8      232.37      242.81     16.01 o 
   3  16   8       34.35       53.12      9.41 o 
  -3  17   8      143.55      160.82     21.64 o 
  -2  17   8      176.20      144.56     10.86 o 
  -1  17   8      193.60      195.11     11.73 o 
   0  17   8      160.49      191.79     11.76 o 
   1  17   8        2.05        3.21      4.53 o 
   2  17   8       48.25       47.71      9.29 o 
  -2  18   8       54.97       35.74     12.41 o 
  -1  18   8       29.37       48.72     11.89 o 
   0  18   8        4.99       25.18      5.42 o 
   1  18   8       26.01       30.16      8.70 o 
  -7   1   9       13.27       22.69      4.88 o 
  -6   1   9      477.21      477.34     11.38 o 
  -5   1   9       49.82       44.39      3.35 o 
  -4   1   9        0.28        2.19      1.48 o 
  -3   1   9       11.87       14.42      1.96 o 
  -2   1   9     1905.73     2163.32     19.64 o 
  -1   1   9     1761.70     1873.03     16.97 o 
   0   1   9      179.09      159.26      3.49 o 
   1   1   9      292.74      310.86      8.38 o 
   2   1   9      193.00      171.70      5.99 o 
   3   1   9     1062.62     1019.46     19.89 o 
   4   1   9        2.39        1.76      1.86 o 
   5   1   9      184.84      196.58      8.93 o 
   6   1   9       60.83       61.93      7.07 o 
  -7   2   9       25.72       67.51     12.43 o 
  -6   2   9        3.84        7.42      2.47 o 
  -5   2   9      393.02      390.37      9.49 o 
  -4   2   9      876.79      805.81      9.97 o 
  -3   2   9       15.83       13.29      1.74 o 
  -2   2   9     1571.96     1560.57     15.84 o 
  -1   2   9     1269.68     1345.66     13.73 o 
   0   2   9       31.94       32.58      2.00 o 
   1   2   9       36.38       44.01      3.33 o 
   2   2   9     1476.69     1502.69     19.73 o 
   3   2   9      205.24      183.03      7.01 o 
   4   2   9       22.05       24.17      4.35 o 
   5   2   9      326.93      311.25     10.19 o 
   6   2   9        1.48        8.38      7.73 o 
  -7   3   9        0.01        3.46      4.27 o 
  -6   3   9       82.88       81.93      6.90 o 
  -5   3   9      114.11      116.39      5.73 o 
  -4   3   9      948.20      892.35     13.49 o 
  -3   3   9      816.47      804.88      8.53 o 
  -2   3   9      304.85      325.79      7.65 o 
  -1   3   9       76.69       91.04      3.71 o 
   0   3   9     2745.43     2754.90     19.39 o 
   1   3   9      751.52      748.32     10.14 o 
   2   3   9       12.14       10.61      2.20 o 
   3   3   9        2.56        2.57      1.81 o 
   4   3   9      274.05      277.39     10.75 o 
   5   3   9      711.12      639.58     27.71 o 
   6   3   9        5.62        7.75      4.22 o 
  -7   4   9      145.27      153.36      9.13 o 
  -6   4   9       43.97       49.61      5.01 o 
  -5   4   9      131.35      128.76      6.92 o 
  -4   4   9      910.24      921.34     13.89 o 
  -3   4   9       77.15       91.25      4.03 o 
  -2   4   9      603.62      565.34      9.59 o 
  -1   4   9       63.20       58.76      3.69 o 
   0   4   9       10.36        5.48      1.03 o 
   1   4   9      261.93      285.30      5.63 o 
   2   4   9     1117.01     1127.04     15.11 o 
   3   4   9      878.75      831.10     14.10 o 
   4   4   9        8.65       16.48      3.02 o 
   5   4   9       41.48       58.08      5.49 o 
   6   4   9        0.09        1.86      2.82 o 
  -7   5   9      108.21      110.36      8.82 o 
  -6   5   9       15.30       10.90      3.56 o 
  -5   5   9      180.28      165.98      7.18 o 
  -4   5   9       57.89       53.74      5.16 o 
  -3   5   9      436.47      421.93     12.93 o 
  -2   5   9       67.40       68.53      3.13 o 
  -1   5   9      680.06      644.96      8.48 o 
   0   5   9      842.65      874.41      8.43 o 
   1   5   9       34.24       31.93      2.22 o 
   2   5   9      101.85      102.56      4.04 o 
   3   5   9       73.84       77.18      5.86 o 
   4   5   9      416.01      403.49     12.05 o 
   5   5   9      100.54       98.76      6.99 o 
   6   5   9        0.98        2.62      4.68 o 
  -7   6   9        4.23        3.62      4.86 o 
  -6   6   9      223.23      215.62      8.69 o 
  -5   6   9       54.13       51.74      5.01 o 
  -4   6   9        2.08        1.75      1.62 o 
  -3   6   9       45.45       41.52      3.96 o 
  -2   6   9       26.95       36.39      3.39 o 
  -1   6   9      557.66      548.30      7.92 o 
   0   6   9        0.63        1.57      1.14 o 
   1   6   9       73.32       75.93      3.10 o 
   2   6   9      429.34      386.53      7.74 o 
   3   6   9      139.64      143.94      6.79 o 
   4   6   9       43.22       42.68      5.67 o 
   5   6   9        0.02        5.22      2.35 o 
   6   6   9        2.22       -0.44      2.17 o 
  -7   7   9        3.37        9.01      4.28 o 
  -6   7   9      357.92      355.54     11.09 o 
  -5   7   9       67.23       67.44      6.38 o 
  -4   7   9      107.75      105.60      6.09 o 
  -3   7   9      406.25      386.59      9.49 o 
  -2   7   9     1483.98     1441.80     18.35 o 
  -1   7   9       34.09       35.63      3.36 o 
   0   7   9      259.22      252.22      5.43 o 
   1   7   9      596.50      577.41      9.41 o 
   2   7   9      149.86      140.88      5.49 o 
   3   7   9      479.40      453.89     11.85 o 
   4   7   9      122.35      128.85      7.14 o 
   5   7   9       19.21       23.02      5.94 o 
   6   7   9      107.51      101.13     14.40 o 
  -7   8   9       36.34       53.62      6.79 o 
  -6   8   9      183.05      188.83     13.89 o 
  -5   8   9       31.37       31.76      4.12 o 
  -4   8   9      227.86      224.02      8.06 o 
  -3   8   9      211.22      208.53      7.30 o 
  -2   8   9      126.73      120.58      5.57 o 
  -1   8   9       34.55       31.48      3.46 o 
   0   8   9       33.08       34.81      2.67 o 
   1   8   9        0.03       -0.21      1.35 o 
   2   8   9       18.62       21.43      3.36 o 
   3   8   9       16.92       21.79      3.71 o 
   4   8   9       87.71       91.97      7.20 o 
   5   8   9      303.93      313.10     14.58 o 
  -7   9   9        9.60        6.19      2.97 o 
  -6   9   9       97.34      111.85      7.51 o 
  -5   9   9       51.34       57.61      5.77 o 
  -4   9   9        1.36       -1.99      1.99 o 
  -3   9   9     1479.32     1408.56     20.14 o 
  -2   9   9       67.34       72.14      5.22 o 
  -1   9   9      739.33      690.94     13.75 o 
   0   9   9      436.99      439.82      9.09 o 
   1   9   9      152.65      156.35      5.03 o 
   2   9   9      232.58      239.04      8.30 o 
   3   9   9       10.73        2.88      6.33 o 
   4   9   9      605.90      583.58     18.39 o 
   5   9   9       25.50       41.37      8.30 o 
  -6  10   9       59.73       68.60      6.55 o 
  -5  10   9        3.69        4.61      3.50 o 
  -4  10   9       49.28       43.27      4.98 o 
  -3  10   9      590.66      576.01     12.77 o 
  -2  10   9      688.39      640.97     12.84 o 
  -1  10   9      155.70      156.34      6.98 o 
   0  10   9      686.05      626.20     13.13 o 
   1  10   9      390.17      370.74      8.85 o 
   2  10   9      306.36      307.61      9.64 o 
   3  10   9      525.27      539.29     15.56 o 
   4  10   9       99.04      145.45     11.59 o 
   5  10   9       93.54       89.24     16.88 o 
  -6  11   9        6.87        8.19      3.15 o 
  -5  11   9      603.59      569.60     14.53 o 
  -4  11   9      108.65      105.14      7.33 o 
  -3  11   9      298.03      264.76      8.94 o 
  -2  11   9        0.68       -1.32      2.42 o 
  -1  11   9       31.06       31.45      4.22 o 
   0  11   9       84.84       94.09      6.30 o 
   1  11   9        0.08        2.82      2.75 o 
   2  11   9      199.21      188.79      7.89 o 
   3  11   9        1.05       18.77      6.55 o 
   4  11   9      117.90      118.92     23.11 o 
   5  11   9       23.34       25.50      7.19 o 
  -6  12   9       91.49       93.04      8.80 o 
  -5  12   9      117.47      110.07      8.39 o 
  -4  12   9      174.97      166.43      9.09 o 
  -3  12   9        0.64        1.50      2.85 o 
  -2  12   9       13.63       14.08      3.41 o 
  -1  12   9      780.23      711.83     15.62 o 
   0  12   9       38.19       35.65      4.49 o 
   1  12   9        0.47        5.43      2.52 o 
   2  12   9      301.04      280.53     11.91 o 
   3  12   9       21.24        3.97      6.74 o 
   4  12   9      223.64      222.08     15.02 o 
  -5  13   9        6.67        8.20      5.90 o 
  -4  13   9      316.77      305.89     11.99 o 
  -3  13   9        4.96       13.21      3.94 o 
  -2  13   9      327.51      295.75     13.25 o 
  -1  13   9       42.42       45.12      5.08 o 
   0  13   9       28.69       25.47      4.12 o 
   1  13   9      132.72      142.00     12.10 o 
   2  13   9        0.02        0.43      3.42 o 
   3  13   9       40.82       42.00      8.79 o 
   4  13   9       16.51       33.45     31.13 o 
  -5  14   9       97.62      118.46     10.22 o 
  -4  14   9       36.90       31.95      5.35 o 
  -3  14   9       99.28      111.93      8.20 o 
  -2  14   9       64.19       72.42      9.03 o 
  -1  14   9      356.66      346.31     11.47 o 
   0  14   9       10.08        4.13      3.07 o 
   1  14   9       18.90       25.43      5.85 o 
   2  14   9       23.54       29.87      6.86 o 
   3  14   9       28.68       12.41     14.54 o 
   4  14   9      141.36      177.19     20.51 o 
  -5  15   9      133.20      153.50     12.47 o 
  -4  15   9      381.82      360.96     13.69 o 
  -3  15   9        2.73        3.87      4.97 o 
  -2  15   9       20.58       31.52      7.70 o 
  -1  15   9       18.28       16.80     10.86 o 
   0  15   9      179.46      191.29     10.76 o 
   1  15   9      441.83      494.76     32.05 o 
   2  15   9      135.71      159.50     14.24 o 
  -4  16   9      173.81      186.62     10.66 o 
  -3  16   9       69.64       78.01     10.77 o 
  -2  16   9       27.53       46.63      6.26 o 
  -1  16   9      112.74      109.13     10.28 o 
   0  16   9        4.69       23.98      6.60 o 
   1  16   9      153.74      182.64     14.23 o 
   2  16   9        5.93       12.44      7.02 o 
  -3  17   9        2.98       -7.49     10.52 o 
  -2  17   9        2.21        7.32      6.66 o 
  -1  17   9        6.20       14.84      7.92 o 
   0  17   9        2.92       37.07      6.13 o 
   1  17   9        0.00        9.21      7.28 o 
   2  17   9        0.03       16.02      6.82 o 
  -2  18   9       10.61       27.02     13.01 o 
  -1  18   9       43.83       52.21      8.93 o 
   0  18   9        3.23        9.78      6.03 o 
   1  18   9       38.87       40.75      8.45 o 
  -7   0  10       86.83      107.49     11.87 o 
  -6   0  10      813.31      829.89     36.69 o 
  -5   0  10     1055.79     1029.71     19.96 o 
  -4   0  10      416.11      399.13     14.27 o 
  -3   0  10       34.00       39.43      3.71 o 
  -2   0  10     3876.77     3755.71     48.58 o 
  -1   0  10     5103.74     5251.93     49.53 o 
   0   0  10      184.84      181.03      5.48 o 
   1   0  10       18.70       12.56      3.01 o 
   2   0  10        0.20        3.23      3.18 o 
   3   0  10      235.92      222.68     11.12 o 
   4   0  10      831.08      826.18     26.39 o 
   5   0  10       91.76       68.46      8.98 o 
   6   0  10     1421.42     1432.49     36.00 o 
  -7   1  10       20.92       30.60      4.75 o 
  -6   1  10       28.18       25.90      6.21 o 
  -5   1  10       86.76       88.96      5.65 o 
  -4   1  10     1155.58     1133.24     13.52 o 
  -3   1  10       23.00       24.14      2.25 o 
  -2   1  10     1169.48     1118.45     12.79 o 
  -1   1  10      377.82      351.71      5.25 o 
   0   1  10      333.79      315.02      5.17 o 
   1   1  10      283.72      249.40     11.03 o 
   2   1  10      129.30      114.47      5.19 o 
   3   1  10      416.49      403.77     12.25 o 
   4   1  10       49.91       46.97      4.93 o 
   5   1  10       53.84       57.15      6.01 o 
   6   1  10       44.03       47.12      5.51 o 
  -7   2  10        0.07       12.26      3.62 o 
  -6   2  10       54.84       58.69      5.20 o 
  -5   2  10      131.84      112.57      5.53 o 
  -4   2  10      276.69      274.74      9.19 o 
  -3   2  10      163.10      171.46      5.27 o 
  -2   2  10        6.52       12.99      1.84 o 
  -1   2  10       58.34       52.55      2.87 o 
   0   2  10       84.27      102.50      3.24 o 
   1   2  10      556.18      593.16      8.83 o 
   2   2  10      550.46      550.15     11.29 o 
   3   2  10      167.69      159.21      9.67 o 
   4   2  10      105.00      120.12      8.14 o 
   5   2  10      477.14      498.44     13.10 o 
   6   2  10      187.46      183.83      8.67 o 
  -7   3  10        1.72        1.24      4.99 o 
  -6   3  10       10.82       15.67      6.62 o 
  -5   3  10       19.43       23.28      3.88 o 
  -4   3  10     1340.97     1352.09     17.39 o 
  -3   3  10      285.14      284.49      6.76 o 
  -2   3  10       27.80       27.35      2.51 o 
  -1   3  10        9.90        7.57      1.59 o 
   0   3  10      120.73      115.41      3.32 o 
   1   3  10      460.94      493.52      8.23 o 
   2   3  10        9.60        8.44      2.25 o 
   3   3  10        4.61        1.84      1.89 o 
   4   3  10       77.20       74.61      5.67 o 
   5   3  10       85.04       82.55      7.50 o 
   6   3  10        0.12        3.81      4.39 o 
  -7   4  10        0.07        2.14      2.81 o 
  -6   4  10       78.59       90.12      6.15 o 
  -5   4  10       19.48       27.74      4.28 o 
  -4   4  10       59.00       56.08      4.72 o 
  -3   4  10      260.41      256.10      6.51 o 
  -2   4  10        8.06        9.18      1.69 o 
  -1   4  10       13.63        7.78      1.70 o 
   0   4  10      897.12      887.27      8.47 o 
   1   4  10      131.28      129.34      4.01 o 
   2   4  10        5.60        4.64      1.82 o 
   3   4  10       10.20        4.23      2.11 o 
   4   4  10        0.11       -1.81      1.81 o 
   5   4  10      207.83      201.21      8.48 o 
   6   4  10        1.86       -0.15      2.86 o 
  -7   5  10       12.83       15.32      4.12 o 
  -6   5  10       48.80       47.32      5.27 o 
  -5   5  10      212.76      200.61      7.76 o 
  -4   5  10      721.78      712.16     14.81 o 
  -3   5  10     1714.81     1600.42     22.00 o 
  -2   5  10        7.26        7.30      1.67 o 
  -1   5  10       29.71       43.55      2.84 o 
   0   5  10       72.00       79.86      2.65 o 
   1   5  10      968.11      930.18     10.21 o 
   2   5  10     1323.87     1287.97     16.88 o 
   3   5  10      503.17      475.91     10.85 o 
   4   5  10      109.27      124.97      6.66 o 
   5   5  10        5.08        7.10      3.75 o 
   6   5  10       73.65       76.51      6.78 o 
  -7   6  10       77.41       67.28      8.89 o 
  -6   6  10      345.72      368.11     11.17 o 
  -5   6  10      235.34      229.20      8.37 o 
  -4   6  10      354.42      352.70      9.65 o 
  -3   6  10        8.38        9.79      2.43 o 
  -2   6  10        2.16        3.77      1.86 o 
  -1   6  10     1044.61      981.99     15.57 o 
   0   6  10      556.96      590.58      7.73 o 
   1   6  10      203.81      197.27      4.69 o 
   2   6  10       90.27       85.29      4.72 o 
   3   6  10      170.36      177.55      6.64 o 
   4   6  10      168.12      168.69      7.29 o 
   5   6  10      112.92      103.80      7.31 o 
   6   6  10       46.35       43.18      4.96 o 
  -7   7  10       56.26       43.00      6.19 o 
  -6   7  10       42.22       51.43      7.20 o 
  -5   7  10       12.97        6.16      2.68 o 
  -4   7  10       17.95       16.41      3.23 o 
  -3   7  10      611.55      600.07     12.00 o 
  -2   7  10      302.06      269.48      7.55 o 
  -1   7  10        5.93        4.23      2.00 o 
   0   7  10      130.02      127.76      4.18 o 
   1   7  10       49.67       61.12      3.33 o 
   2   7  10        8.65        4.78      1.68 o 
   3   7  10      288.03      292.46      8.60 o 
   4   7  10        0.66        5.56      2.13 o 
   5   7  10        7.67       21.29      4.60 o 
  -7   8  10      197.15      172.55      9.86 o 
  -6   8  10       46.01       29.69      5.29 o 
  -5   8  10       86.38       89.90      6.72 o 
  -4   8  10      137.42      139.11      6.61 o 
  -3   8  10      473.64      463.89     10.90 o 
  -2   8  10        0.66       -0.85      1.76 o 
  -1   8  10      383.26      353.12      8.60 o 
   0   8  10        0.28       -1.04      1.38 o 
   1   8  10      397.46      357.73      7.96 o 
   2   8  10       41.70       47.38      3.70 o 
   3   8  10        5.98        5.97      2.10 o 
   4   8  10      130.05      134.68      6.88 o 
   5   8  10       88.39       82.17      7.82 o 
  -7   9  10       21.37       26.71      5.36 o 
  -6   9  10        0.45        8.40      3.04 o 
  -5   9  10      182.17      182.13      8.05 o 
  -4   9  10       19.58       18.85      4.33 o 
  -3   9  10      439.64      408.88     10.53 o 
  -2   9  10      133.66      131.85      6.15 o 
  -1   9  10      168.38      159.18      7.00 o 
   0   9  10       68.89       83.66      6.69 o 
   1   9  10      193.42      209.11      5.87 o 
   2   9  10       93.25       94.91      5.56 o 
   3   9  10       19.04       14.44      3.20 o 
   4   9  10       68.57       66.07      5.66 o 
   5   9  10      248.40      243.32     11.17 o 
  -6  10  10       59.00       52.02      6.64 o 
  -5  10  10       17.83       26.70      5.38 o 
  -4  10  10      165.13      161.29      7.53 o 
  -3  10  10       53.18       60.51      5.24 o 
  -2  10  10      131.12      134.67      6.30 o 
  -1  10  10       18.84       15.42      3.37 o 
   0  10  10     2057.81     1895.14     25.27 o 
   1  10  10      119.47      135.57      5.78 o 
   2  10  10       22.53       20.00      3.20 o 
   3  10  10       31.72       35.37      4.76 o 
   4  10  10       57.07       65.84      7.71 o 
   5  10  10      329.75      356.42     16.68 o 
  -6  11  10       41.31       40.40      6.24 o 
  -5  11  10       20.94       18.08      4.12 o 
  -4  11  10       80.27       86.37      8.00 o 
  -3  11  10      411.15      378.79     10.74 o 
  -2  11  10       93.49      104.47      7.10 o 
  -1  11  10       77.03       59.87      8.05 o 
   0  11  10       72.72       74.03      6.05 o 
   1  11  10        1.53        3.94      2.81 o 
   2  11  10      604.92      590.81     13.79 o 
   3  11  10      115.89      117.63      8.29 o 
   4  11  10      203.62      236.14     12.05 o 
   5  11  10       47.08       36.30      6.47 o 
  -6  12  10      286.67      273.77     13.10 o 
  -5  12  10      263.22      244.16     11.14 o 
  -4  12  10       22.87       30.36      5.31 o 
  -3  12  10        1.23        0.41      2.23 o 
  -2  12  10      375.67      343.17     11.20 o 
  -1  12  10       25.78       28.76      4.53 o 
   0  12  10      370.32      346.39     10.81 o 
   1  12  10        3.57        3.51      2.73 o 
   2  12  10       11.59       10.97      3.77 o 
   3  12  10       13.58       21.13     14.27 o 
   4  12  10        0.13       -0.21      4.58 o 
  -5  13  10       17.45       16.59      6.23 o 
  -4  13  10       52.49       53.24      6.72 o 
  -3  13  10      116.63      128.43     17.59 o 
  -2  13  10       45.30       36.49      4.98 o 
  -1  13  10      192.33      184.92      8.80 o 
   0  13  10       15.34       13.12      3.61 o 
   1  13  10      214.35      196.60     13.04 o 
   2  13  10      322.49      335.88     17.49 o 
   3  13  10        9.42        8.16      7.30 o 
   4  13  10       15.44        8.29     19.88 o 
  -5  14  10       48.28       57.82      8.62 o 
  -4  14  10       33.36       43.52      7.22 o 
  -3  14  10        3.64        5.84      3.69 o 
  -2  14  10       58.36       59.20      6.32 o 
  -1  14  10       16.87       10.68      4.56 o 
   0  14  10       46.21       42.79      6.04 o 
   1  14  10        9.06        7.88      4.26 o 
   2  14  10       41.38       50.00      9.05 o 
   3  14  10        2.88        9.30      5.53 o 
  -4  15  10       39.17       42.22      6.17 o 
  -3  15  10       36.26       39.33      5.66 o 
  -2  15  10       51.41       47.52      5.84 o 
  -1  15  10       17.69       16.67      4.91 o 
   0  15  10       16.76       11.63      4.43 o 
   1  15  10       45.04       52.94      9.26 o 
   2  15  10       30.83       28.10      7.57 o 
   3  15  10       12.05       -0.71      3.86 o 
  -4  16  10       17.42       21.24      5.07 o 
  -3  16  10       11.74       25.54      5.25 o 
  -2  16  10       18.44       40.38      7.55 o 
  -1  16  10      286.19      276.59     13.57 o 
   0  16  10       36.96       47.69     10.60 o 
   1  16  10       62.19       83.08     11.86 o 
   2  16  10        1.12        3.82      7.79 o 
  -3  17  10       29.93       36.32     10.36 o 
  -2  17  10      152.86      147.93     16.27 o 
  -1  17  10       24.16       21.79      6.94 o 
   0  17  10       15.48       23.30      5.27 o 
   1  17  10       62.44      143.75     17.14 o 
   2  17  10      123.55      138.41     15.23 o 
  -2  18  10       33.74       69.12      8.04 o 
  -1  18  10       73.78       84.42      9.22 o 
   0  18  10        1.28       -0.43      8.32 o 
  -7   1  11        0.42        4.48      2.86 o 
  -6   1  11       41.43       48.31      6.02 o 
  -5   1  11        9.95        9.28      2.59 o 
  -4   1  11      131.35      146.49      5.51 o 
  -3   1  11      398.36      414.45      8.05 o 
  -2   1  11     2518.42     2587.24     23.27 o 
  -1   1  11       21.73       18.61      1.63 o 
   0   1  11        7.84        4.16      1.17 o 
   1   1  11      310.22      302.08      7.51 o 
   2   1  11       17.01       14.46      2.65 o 
   3   1  11        5.05        5.44      2.12 o 
   4   1  11      235.10      210.52      8.70 o 
   5   1  11        0.01        5.74      2.25 o 
   6   1  11      107.16      105.03      8.22 o 
  -7   2  11       39.00       47.55      8.21 o 
  -6   2  11      217.17      224.31      9.07 o 
  -5   2  11      300.95      302.60      8.57 o 
  -4   2  11       77.62       91.97      5.77 o 
  -3   2  11      110.88      105.66      5.99 o 
  -2   2  11       12.64       20.73      2.31 o 
  -1   2  11      111.80      102.58      3.81 o 
   0   2  11     1144.24     1173.32     11.84 o 
   1   2  11      186.03      166.94      4.73 o 
   2   2  11      796.19      772.10     14.01 o 
   3   2  11        7.21        6.43      2.28 o 
   4   2  11        0.48        2.44      2.18 o 
   5   2  11      142.26      157.68      7.64 o 
   6   2  11      358.26      373.50     27.14 o 
  -7   3  11       42.87       49.25      8.43 o 
  -6   3  11      372.34      368.60     12.71 o 
  -5   3  11       37.27       28.01      3.53 o 
  -4   3  11       12.22       13.20      2.53 o 
  -3   3  11      888.49      833.06     12.27 o 
  -2   3  11      209.25      185.77      5.22 o 
  -1   3  11       77.09       80.27      3.59 o 
   0   3  11     3690.18     3723.25     27.55 o 
   1   3  11        0.77        1.86      1.29 o 
   2   3  11      461.44      460.13     10.69 o 
   3   3  11       83.22       87.25      6.23 o 
   4   3  11      609.20      606.23     13.52 o 
   5   3  11        0.04       -0.32      2.05 o 
   6   3  11        3.76       10.06      3.82 o 
  -7   4  11       38.40       24.75      7.11 o 
  -6   4  11      162.88      157.06      7.97 o 
  -5   4  11      353.80      326.52     10.70 o 
  -4   4  11        1.09        0.21      2.23 o 
  -3   4  11     1637.63     1556.14     21.02 o 
  -2   4  11       29.81       29.74      2.73 o 
  -1   4  11       18.19       20.01      2.34 o 
   0   4  11      842.14      818.63      8.30 o 
   1   4  11      116.61      105.11      3.79 o 
   2   4  11      557.65      580.13     10.92 o 
   3   4  11        3.61        3.93      3.55 o 
   4   4  11        5.24        2.86      2.22 o 
   5   4  11        5.30        8.16      2.80 o 
   6   4  11       64.36       74.05      8.73 o 
  -7   5  11        0.65        5.34      3.95 o 
  -6   5  11       34.17       29.02      5.00 o 
  -5   5  11       69.94       61.54      5.99 o 
  -4   5  11       56.91       57.72      5.37 o 
  -3   5  11      470.77      468.63     11.43 o 
  -2   5  11       28.70       28.41      2.72 o 
  -1   5  11        4.71        3.17      1.52 o 
   0   5  11      493.16      493.21      6.35 o 
   1   5  11      171.84      185.88      5.00 o 
   2   5  11      272.21      262.75      7.45 o 
   3   5  11       42.72       42.50      4.10 o 
   4   5  11       74.44       69.52      8.00 o 
   5   5  11       51.82       49.97      5.28 o 
  -7   6  11        9.03        7.15      4.23 o 
  -6   6  11        1.34        6.18      3.30 o 
  -5   6  11      157.30      170.76      7.40 o 
  -4   6  11      294.91      283.75      8.82 o 
  -3   6  11     1008.14      930.93     15.00 o 
  -2   6  11     1521.64     1391.00     17.91 o 
  -1   6  11        6.15        7.95      1.87 o 
   0   6  11      105.83      108.26      3.55 o 
   1   6  11       38.31       43.01      3.14 o 
   2   6  11      203.53      155.76      5.93 o 
   3   6  11       51.63       49.51      4.48 o 
   4   6  11       37.72       38.76      4.71 o 
   5   6  11        2.25        5.44      2.48 o 
  -7   7  11       32.14       32.29      5.65 o 
  -6   7  11        0.08        4.41      2.45 o 
  -5   7  11       34.68       39.75      4.84 o 
  -4   7  11       71.30       67.41      5.46 o 
  -3   7  11      428.92      419.70     10.14 o 
  -2   7  11      521.36      513.54     11.69 o 
  -1   7  11       96.49       97.30      4.74 o 
   0   7  11       10.29       12.29      2.30 o 
   1   7  11        3.56        3.45      1.59 o 
   2   7  11      415.24      387.65      9.26 o 
   3   7  11      247.77      249.32     11.57 o 
   4   7  11      245.81      242.71      8.87 o 
   5   7  11        3.14        9.64      2.91 o 
  -7   8  11        0.04        5.31      5.81 o 
  -6   8  11       27.99       14.33      3.83 o 
  -5   8  11       72.66       72.33      6.26 o 
  -4   8  11      671.38      644.90     13.85 o 
  -3   8  11      108.63      101.73      5.98 o 
  -2   8  11      514.35      491.40     10.68 o 
  -1   8  11      351.31      344.80      8.62 o 
   0   8  11      832.53      778.56     14.27 o 
   1   8  11       22.80       25.50      3.05 o 
   2   8  11       34.43       43.63      4.06 o 
   3   8  11       14.53       25.16      3.55 o 
   4   8  11       84.69       80.63      6.28 o 
   5   8  11        0.04        0.25      4.43 o 
  -7   9  11      236.30      231.25     24.37 o 
  -6   9  11       27.85       28.17      4.55 o 
  -5   9  11       17.63       25.89      4.09 o 
  -4   9  11       12.51        9.29      2.82 o 
  -3   9  11       59.45       58.32      5.21 o 
  -2   9  11      230.31      215.82      7.54 o 
  -1   9  11      495.71      464.38     10.31 o 
   0   9  11        1.75       -0.63      2.05 o 
   1   9  11      508.47      466.73      9.71 o 
   2   9  11        0.05        1.11      1.76 o 
   3   9  11      397.53      392.61     11.66 o 
   4   9  11      364.31      421.34     11.90 o 
   5   9  11       17.20       33.32      5.27 o 
  -6  10  11       56.87       50.45      6.59 o 
  -5  10  11      318.93      304.97     10.91 o 
  -4  10  11      297.23      272.37      9.50 o 
  -3  10  11       11.19       12.51      2.90 o 
  -2  10  11       51.49       55.33      4.95 o 
  -1  10  11       23.78       30.62      4.28 o 
   0  10  11      393.21      356.85     10.28 o 
   1  10  11      390.96      367.05     12.37 o 
   2  10  11      123.83      132.17      6.07 o 
   3  10  11      142.13      156.30      7.68 o 
   4  10  11       84.28      100.45      9.42 o 
   5  10  11      343.02      327.39     17.72 o 
  -6  11  11        6.34        5.27      3.84 o 
  -5  11  11      130.02      159.77      8.32 o 
  -4  11  11        8.40        2.06      2.90 o 
  -3  11  11       55.19       49.51      5.09 o 
  -2  11  11       57.41       56.77      5.83 o 
  -1  11  11      447.53      404.89     11.66 o 
   0  11  11       35.94       29.23      4.41 o 
   1  11  11        0.56       -0.39      2.60 o 
   2  11  11      250.67      247.72      9.18 o 
   3  11  11       29.55       49.64      6.20 o 
   4  11  11      174.38      196.62     11.12 o 
  -6  12  11       18.84       10.56      5.35 o 
  -5  12  11        3.08        4.34      3.17 o 
  -4  12  11      254.09      249.04     10.52 o 
  -3  12  11       43.88       44.79      5.62 o 
  -2  12  11       35.54       27.34      5.49 o 
  -1  12  11       28.94       29.69      5.36 o 
   0  12  11      108.49      100.86      7.05 o 
   1  12  11      215.19      192.30      9.60 o 
   2  12  11       24.79       21.93      9.84 o 
   3  12  11      192.96      202.51     13.66 o 
   4  12  11        3.25        6.87     12.49 o 
  -5  13  11       88.14      106.76      9.15 o 
  -4  13  11        9.09        7.06      3.95 o 
  -3  13  11        0.05        4.07      3.17 o 
  -2  13  11      268.00      258.56     10.34 o 
  -1  13  11       25.49       30.14      4.62 o 
   0  13  11      111.59      104.76      7.60 o 
   1  13  11       39.05       30.50      6.89 o 
   2  13  11        5.53        5.99      3.89 o 
   3  13  11      107.10      115.60     18.33 o 
  -5  14  11       39.12       51.11      6.85 o 
  -4  14  11       39.06       50.23      7.23 o 
  -3  14  11        2.35        4.49      5.09 o 
  -2  14  11        0.53        0.89      3.01 o 
  -1  14  11       55.99       53.53      7.06 o 
   0  14  11        3.78       13.01      5.59 o 
   1  14  11      399.19      398.11     19.27 o 
   2  14  11      139.52      179.53     13.56 o 
   3  14  11        0.02        6.87      5.49 o 
  -4  15  11      202.51      201.15     16.03 o 
  -3  15  11       51.71       52.35      6.44 o 
  -2  15  11      294.88      304.88     14.67 o 
  -1  15  11      330.97      302.30     13.79 o 
   0  15  11        6.20       -3.04      6.46 o 
   1  15  11        7.73       17.59      9.56 o 
   2  15  11        0.23        9.35      5.41 o 
   3  15  11      221.27      257.21     23.92 o 
  -4  16  11      175.47      180.38     17.61 o 
  -3  16  11       80.85       91.49      8.32 o 
  -2  16  11        0.32       -0.25      4.64 o 
  -1  16  11        0.94       16.10      4.14 o 
   0  16  11       68.18       57.79     17.25 o 
   1  16  11      177.27      182.82     14.60 o 
   2  16  11        9.60       21.66      6.40 o 
  -3  17  11      156.54      164.16     15.08 o 
  -2  17  11        1.01        8.37      7.58 o 
  -1  17  11       95.35      153.48     12.38 o 
   0  17  11       53.37       50.78     14.88 o 
   1  17  11        1.77        2.44      8.73 o 
  -2  18  11       16.64       29.89     12.44 o 
  -1  18  11       73.02       85.33      9.81 o 
   0  18  11        1.10        4.82      8.70 o 
  -7   0  12      177.87      173.64     12.19 o 
  -6   0  12        8.05        3.30      6.58 o 
  -5   0  12        2.17        4.42      3.67 o 
  -4   0  12      312.05      323.60     13.17 o 
  -3   0  12      250.34      263.72     10.90 o 
  -2   0  12     6076.78     6190.27     59.56 o 
  -1   0  12      480.33      467.39      9.55 o 
   0   0  12        0.66        0.25      1.41 o 
   1   0  12     2505.49     2519.89     38.41 o 
   2   0  12      965.82      991.38     28.41 o 
   3   0  12       42.85       33.02      5.76 o 
   4   0  12      415.63      417.68     17.64 o 
   5   0  12       79.79       85.10     10.27 o 
   6   0  12      541.46      510.62     19.22 o 
  -7   1  12        0.29       18.90     18.36 o 
  -6   1  12      265.43      270.43     11.54 o 
  -5   1  12      116.54      114.38      6.95 o 
  -4   1  12      934.69      911.92     15.10 o 
  -3   1  12      202.52      211.03      5.93 o 
  -2   1  12      138.40      143.05      4.52 o 
  -1   1  12        0.15        2.07      1.04 o 
   0   1  12      858.96      844.16      9.85 o 
   1   1  12       71.64       58.99      4.30 o 
   2   1  12      883.66      865.75     15.31 o 
   3   1  12      208.99      200.13      7.93 o 
   4   1  12       72.03       63.70      5.91 o 
   5   1  12      196.46      201.23      9.40 o 
   6   1  12        0.07       -2.16      3.44 o 
  -7   2  12      129.76      128.07     10.25 o 
  -6   2  12       67.21       83.14      7.47 o 
  -5   2  12       63.92       54.72      5.40 o 
  -4   2  12      166.54      155.67      5.87 o 
  -3   2  12      135.24      130.69      4.92 o 
  -2   2  12        0.21        1.85      1.50 o 
  -1   2  12      165.38      218.41      4.39 o 
   0   2  12        1.67        3.18      1.36 o 
   1   2  12       32.64       23.31      3.92 o 
   2   2  12       67.91       56.08      4.68 o 
   3   2  12        1.98        2.51      1.93 o 
   4   2  12      309.52      325.45     11.08 o 
   5   2  12       93.33       89.94      6.81 o 
  -7   3  12        7.37        5.90      3.83 o 
  -6   3  12        2.11        9.64      4.46 o 
  -5   3  12       13.82       12.84      3.33 o 
  -4   3  12       55.84       64.51      4.36 o 
  -3   3  12      220.58      220.58      6.36 o 
  -2   3  12        6.80       12.11      2.14 o 
  -1   3  12       16.38       21.70      2.44 o 
   0   3  12      226.44      263.93      6.12 o 
   1   3  12        9.49        9.19      1.80 o 
   2   3  12       42.22       40.94      4.13 o 
   3   3  12      285.32      276.53      9.42 o 
   4   3  12      163.67      146.34      6.98 o 
   5   3  12       34.06       32.58      4.61 o 
  -7   4  12       59.71       73.95      7.65 o 
  -6   4  12       82.18      101.41      7.24 o 
  -5   4  12      204.29      177.27      8.05 o 
  -4   4  12       35.83       36.87      4.53 o 
  -3   4  12       71.81       67.89      4.35 o 
  -2   4  12      315.68      310.28      7.00 o 
  -1   4  12      139.75      128.93      5.01 o 
   0   4  12      460.45      471.01      6.30 o 
   1   4  12        7.62        8.66      1.73 o 
   2   4  12      141.77      130.83      5.48 o 
   3   4  12        4.03        9.34      2.46 o 
   4   4  12       44.52       34.76      4.23 o 
   5   4  12      100.58       96.77      7.24 o 
  -7   5  12      187.35      172.94     14.76 o 
  -6   5  12       83.37       78.65      6.53 o 
  -5   5  12      228.68      225.17      9.72 o 
  -4   5  12      176.15      159.90      7.43 o 
  -3   5  12      478.26      452.65     11.29 o 
  -2   5  12      984.54      974.99     14.59 o 
  -1   5  12       14.88       16.34      2.21 o 
   0   5  12     1161.25     1161.40     10.79 o 
   1   5  12      951.25      936.19     12.11 o 
   2   5  12       63.35       64.16      4.69 o 
   3   5  12       93.15       94.42      6.13 o 
   4   5  12      191.78      188.02      7.93 o 
   5   5  12       25.73       25.93      4.15 o 
  -7   6  12      138.74      136.98     12.16 o 
  -6   6  12       74.39       64.45      6.19 o 
  -5   6  12      195.84      197.35     10.34 o 
  -4   6  12      193.03      196.44      7.57 o 
  -3   6  12      122.04      120.21      6.52 o 
  -2   6  12     2490.95     2368.84     25.60 o 
  -1   6  12      673.87      634.86      9.51 o 
   0   6  12        6.94        5.00      1.63 o 
   1   6  12       16.27       14.88      2.12 o 
   2   6  12      484.96      476.20     10.36 o 
   3   6  12      483.73      490.90     11.60 o 
   4   6  12      102.99       99.74      6.94 o 
   5   6  12        3.32        4.05      2.38 o 
  -7   7  12       39.45       37.35      6.05 o 
  -6   7  12       12.50       10.99      3.29 o 
  -5   7  12      150.73      161.57      7.77 o 
  -4   7  12      114.36      113.62      7.30 o 
  -3   7  12      742.21      743.21     13.84 o 
  -2   7  12      151.88      135.05      5.83 o 
  -1   7  12      190.76      180.44      6.34 o 
   0   7  12       69.31       75.10      3.83 o 
   1   7  12      461.60      411.46      7.94 o 
   2   7  12        1.11        1.24      1.91 o 
   3   7  12       48.84       46.06      4.59 o 
   4   7  12       42.08       48.24      4.96 o 
   5   7  12       16.38       17.13      3.78 o 
  -7   8  12       25.82       24.19      4.28 o 
  -6   8  12       30.63       35.59      5.09 o 
  -5   8  12        6.23        6.37      3.58 o 
  -4   8  12      114.21       93.67      6.25 o 
  -3   8  12       40.32       38.97      4.22 o 
  -2   8  12      117.48      120.95      5.69 o 
  -1   8  12       74.61       73.54      5.03 o 
   0   8  12      219.32      232.81      9.38 o 
   1   8  12       16.54       15.37      2.60 o 
   2   8  12       38.33       27.30      3.46 o 
   3   8  12      152.95      157.01      6.91 o 
   4   8  12       80.57       80.62      6.30 o 
   5   8  12       29.53       32.89      5.26 o 
  -6   9  12        8.11        6.98      3.20 o 
  -5   9  12      119.37      118.48      8.00 o 
  -4   9  12      479.19      485.20     12.27 o 
  -3   9  12        0.00        1.24      2.18 o 
  -2   9  12      131.18      126.64      6.04 o 
  -1   9  12       12.38       13.68      2.85 o 
   0   9  12      341.13      294.46      9.13 o 
   1   9  12      191.59      203.71      7.48 o 
   2   9  12       10.68        7.39      2.85 o 
   3   9  12       43.45       45.47      4.82 o 
   4   9  12      244.59      257.02      9.45 o 
   5   9  12       53.91       60.60      7.01 o 
  -6  10  12       17.20        7.30      4.98 o 
  -5  10  12       27.83       28.22      4.55 o 
  -4  10  12      215.62      220.81      8.69 o 
  -3  10  12      251.74      248.20     10.61 o 
  -2  10  12       20.39       19.82      3.56 o 
  -1  10  12      250.92      235.20      8.86 o 
   0  10  12        2.16       -0.91      2.12 o 
   1  10  12       36.83       34.77      5.21 o 
   2  10  12      162.47      156.88      7.42 o 
   3  10  12       52.13       62.09      9.50 o 
   4  10  12      385.66      385.31     15.29 o 
  -6  11  12      287.29      275.04     14.05 o 
  -5  11  12       40.08       49.08      5.54 o 
  -4  11  12      106.70      121.53      8.33 o 
  -3  11  12       42.28       36.55      4.69 o 
  -2  11  12       51.02       56.18      5.83 o 
  -1  11  12      464.08      466.38     12.60 o 
   0  11  12      373.48      364.84     11.00 o 
   1  11  12       29.33       24.02      4.86 o 
   2  11  12      204.10      202.90     12.37 o 
   3  11  12        1.00        2.18      6.49 o 
   4  11  12      104.21      110.21     16.12 o 
  -6  12  12        1.77       -2.49      3.84 o 
  -5  12  12        2.86        6.58      3.31 o 
  -4  12  12       11.46       16.49      3.96 o 
  -3  12  12      157.04      143.74     10.10 o 
  -2  12  12      234.23      207.80      9.22 o 
  -1  12  12      160.90      155.93      7.96 o 
   0  12  12       35.48       33.86      4.75 o 
   1  12  12      201.03      209.88     10.32 o 
   2  12  12      172.64      183.96     17.99 o 
   3  12  12       96.29      107.11     17.40 o 
   4  12  12       30.58       35.71      8.10 o 
  -5  13  12       99.26       96.97      9.11 o 
  -4  13  12        0.42        1.34      6.49 o 
  -3  13  12        9.80        9.03      3.80 o 
  -2  13  12        5.16        4.78      3.76 o 
  -1  13  12       74.47       63.11      6.37 o 
   0  13  12       46.45       42.27      5.08 o 
   1  13  12      162.65      156.59     12.13 o 
   2  13  12        1.58        3.49      4.00 o 
   3  13  12       15.29       25.03      8.39 o 
  -5  14  12        5.83       16.05      5.01 o 
  -4  14  12       17.92       27.26      7.56 o 
  -3  14  12       63.86       44.77      6.09 o 
  -2  14  12        3.40        5.36      3.99 o 
  -1  14  12       19.51       23.62      8.06 o 
   0  14  12       17.91       35.53      9.99 o 
   1  14  12        8.22       10.65     10.44 o 
   2  14  12        6.11        5.36      4.75 o 
   3  14  12      156.34      149.77     22.31 o 
  -4  15  12      149.39      145.61     10.09 o 
  -3  15  12       14.80       34.49     11.05 o 
  -2  15  12       16.24       12.07      4.00 o 
  -1  15  12       22.81       30.60     11.39 o 
   0  15  12      203.47      186.48     20.14 o 
   1  15  12       37.21       42.15      8.24 o 
   2  15  12        1.20       -7.11      8.57 o 
  -4  16  12        2.56        2.29      4.17 o 
  -3  16  12      298.63      326.92     15.47 o 
  -2  16  12        7.48       20.03     11.34 o 
  -1  16  12      186.61      211.28     12.15 o 
   0  16  12       67.31       78.87      7.60 o 
   1  16  12       33.68       25.38      6.84 o 
   2  16  12      123.04      123.44     14.23 o 
  -3  17  12       27.59       39.50      7.43 o 
  -2  17  12       27.06       30.75      8.62 o 
  -1  17  12      212.37      223.24     14.16 o 
   0  17  12        8.47        9.16      7.65 o 
   1  17  12        1.47        9.07      8.84 o 
  -7   1  13       32.34       41.19      6.03 o 
  -6   1  13      114.65      114.78      7.43 o 
  -5   1  13       39.06       44.70      5.08 o 
  -4   1  13       38.05       36.30      4.07 o 
  -3   1  13       15.94       27.60      2.80 o 
  -2   1  13      141.20      140.30      4.65 o 
  -1   1  13      210.59      192.86      4.42 o 
   0   1  13       48.72       53.01      2.79 o 
   1   1  13      318.87      321.63      8.46 o 
   2   1  13     1182.17     1166.91     21.46 o 
   3   1  13      442.69      423.90     12.03 o 
   4   1  13       12.97       12.13      2.96 o 
   5   1  13       55.44       59.44      6.28 o 
  -7   2  13       17.62       27.99      5.41 o 
  -6   2  13      109.12      116.08      8.54 o 
  -5   2  13       43.79       63.56      9.99 o 
  -4   2  13        6.38        9.10      2.45 o 
  -3   2  13      326.84      352.47      7.91 o 
  -2   2  13      192.93      200.41      5.62 o 
  -1   2  13      872.98      856.69     11.71 o 
   0   2  13       33.61       35.20      2.51 o 
   1   2  13       37.53       50.31      4.74 o 
   2   2  13        0.01       -1.13      1.70 o 
   3   2  13       15.64       13.26      2.96 o 
   4   2  13      198.50      191.88      8.81 o 
   5   2  13      241.11      245.59      9.59 o 
  -7   3  13       14.95       15.24     11.53 o 
  -6   3  13        0.75        3.21      8.02 o 
  -5   3  13       84.49      110.09      8.93 o 
  -4   3  13     1420.69     1313.46     17.76 o 
  -3   3  13      248.91      249.52      6.82 o 
  -2   3  13      536.38      502.01      9.04 o 
  -1   3  13      116.70      104.96      4.38 o 
   0   3  13        4.55        1.58      1.04 o 
   1   3  13      396.04      407.46      9.62 o 
   2   3  13      533.51      528.89     12.15 o 
   3   3  13       21.62       15.65      3.24 o 
   4   3  13       71.11       56.31      5.25 o 
   5   3  13        0.59        5.87      2.90 o 
  -7   4  13      129.02      142.07      9.02 o 
  -6   4  13      393.86      401.80     23.25 o 
  -5   4  13       30.64       19.84      4.56 o 
  -4   4  13       46.29       40.38      4.65 o 
  -3   4  13       31.08       35.87      3.32 o 
  -2   4  13        2.50        0.48      1.67 o 
  -1   4  13     3768.39     3578.61     34.86 o 
   0   4  13      371.72      385.75      5.77 o 
   1   4  13       96.61      100.45      4.48 o 
   2   4  13       81.86       82.48      5.31 o 
   3   4  13      193.47      193.68      7.35 o 
   4   4  13      235.33      236.59     11.52 o 
   5   4  13       88.50       98.73      7.32 o 
  -7   5  13        0.16        4.54      3.77 o 
  -6   5  13       46.48       44.04      6.87 o 
  -5   5  13        0.06        4.98      2.87 o 
  -4   5  13       31.08       39.36      5.12 o 
  -3   5  13      112.72       99.81      5.87 o 
  -2   5  13       18.51       17.23      2.81 o 
  -1   5  13      855.09      831.64     11.18 o 
   0   5  13        0.10        2.53      1.54 o 
   1   5  13       33.13       32.20      3.49 o 
   2   5  13      465.70      443.17     10.08 o 
   3   5  13      109.67      108.26      6.01 o 
   4   5  13       12.83        9.73      4.26 o 
   5   5  13       18.76       18.14      3.77 o 
  -7   6  13       34.20       45.43      5.93 o 
  -6   6  13      169.06      169.66      8.10 o 
  -5   6  13       23.94       18.40      3.48 o 
  -4   6  13       27.22       29.36      4.05 o 
  -3   6  13       61.50       57.11      5.44 o 
  -2   6  13     1067.14     1039.67     15.70 o 
  -1   6  13        0.37        2.37      1.70 o 
   0   6  13      243.04      249.60      6.09 o 
   1   6  13       18.87       16.25      2.32 o 
   2   6  13       51.75       40.27      3.97 o 
   3   6  13      162.05      158.59      6.91 o 
   4   6  13        6.02        6.93      2.86 o 
   5   6  13        6.65        7.82      2.88 o 
  -7   7  13        9.55       27.10     16.42 o 
  -6   7  13        4.09        5.52      4.45 o 
  -5   7  13       51.90       44.06      5.63 o 
  -4   7  13       53.79       68.81      7.27 o 
  -3   7  13        0.10       -0.71      1.89 o 
  -2   7  13      762.78      725.25     13.19 o 
  -1   7  13      270.68      251.98      7.75 o 
   0   7  13       67.00       70.20      3.85 o 
   1   7  13     1080.50      961.07     14.37 o 
   2   7  13        1.42        4.80      2.11 o 
   3   7  13        0.12        3.70      2.21 o 
   4   7  13       62.90       63.98      5.86 o 
   5   7  13      111.63      118.17      8.21 o 
  -7   8  13      114.11      119.31     11.04 o 
  -6   8  13       29.29       36.98      5.93 o 
  -5   8  13       19.45       22.29      4.47 o 
  -4   8  13       88.18       74.76      6.54 o 
  -3   8  13        7.72        6.22      2.61 o 
  -2   8  13      740.76      696.16     13.35 o 
  -1   8  13        1.01       -0.10      2.13 o 
   0   8  13      306.46      324.16      9.51 o 
   1   8  13        2.69        2.26      2.07 o 
   2   8  13       10.71       10.22      2.62 o 
   3   8  13      207.39      207.49      8.14 o 
   4   8  13      154.41      156.51      7.99 o 
   5   8  13       48.58       53.51      5.80 o 
  -6   9  13        0.56       -2.08      2.08 o 
  -5   9  13      229.63      239.02      9.44 o 
  -4   9  13      609.14      612.42     14.11 o 
  -3   9  13     1309.98     1225.84     19.57 o 
  -2   9  13        0.02        1.25      2.23 o 
  -1   9  13        0.30        0.28      2.10 o 
   0   9  13      261.28      265.41      8.88 o 
   1   9  13      253.65      236.75     11.19 o 
   2   9  13       28.12       39.81      5.34 o 
   3   9  13      205.73      196.64      7.95 o 
   4   9  13       32.51       37.12      4.67 o 
  -6  10  13       35.90       34.33      6.74 o 
  -5  10  13       20.32       20.70      4.18 o 
  -4  10  13        0.28        6.95      2.74 o 
  -3  10  13      131.44      134.50      6.84 o 
  -2  10  13      417.14      399.37     10.74 o 
  -1  10  13      104.35      119.84      7.15 o 
   0  10  13      253.95      242.32      8.91 o 
   1  10  13        0.12       -1.17      2.66 o 
   2  10  13       58.92       55.78      8.39 o 
   3  10  13       58.70       62.70      6.16 o 
   4  10  13      101.52      105.27     12.06 o 
  -6  11  13       34.66       27.05      5.51 o 
  -5  11  13       21.44       23.96      4.58 o 
  -4  11  13       59.96       65.66      6.06 o 
  -3  11  13        0.51       -0.27      2.13 o 
  -2  11  13       56.15       53.93      5.88 o 
  -1  11  13      298.31      300.20     10.38 o 
   0  11  13        0.30        1.13      2.72 o 
   1  11  13      249.66      223.83     10.56 o 
   2  11  13       10.27        7.51      4.68 o 
   3  11  13        3.30        7.54      4.91 o 
   4  11  13        0.61       25.68      8.80 o 
  -5  12  13        0.07        1.05      3.67 o 
  -4  12  13       27.66       31.36      5.69 o 
  -3  12  13        3.22        1.07      2.98 o 
  -2  12  13      130.40      123.59      8.01 o 
  -1  12  13       74.43       71.29      6.55 o 
   0  12  13       41.20       41.82      5.23 o 
   1  12  13        8.67        7.55      3.73 o 
   2  12  13       19.21        6.25      5.87 o 
   3  12  13       93.28       75.77     14.50 o 
  -5  13  13       84.44       78.59      8.64 o 
  -4  13  13       13.14        8.77      4.18 o 
  -3  13  13        1.03       -1.26      3.90 o 
  -2  13  13      124.66      122.63      8.38 o 
  -1  13  13       35.15       30.97      5.03 o 
   0  13  13       12.02        7.80      3.93 o 
   1  13  13      230.64      228.39     14.65 o 
   2  13  13      222.67      162.32     22.44 o 
   3  13  13        0.95       15.34      6.94 o 
  -5  14  13        8.79       11.92      4.36 o 
  -4  14  13        4.12        4.99      3.77 o 
  -3  14  13       18.35       19.25      4.93 o 
  -2  14  13      181.34      175.66      9.33 o 
  -1  14  13       15.71        8.80      4.17 o 
   0  14  13       23.00       26.54      7.32 o 
   1  14  13        0.22        3.75      4.51 o 
   3  14  13       49.92       69.47     14.71 o 
  -4  15  13       14.26       24.99     12.43 o 
  -3  15  13       67.87       53.75      6.95 o 
  -2  15  13       20.60       18.13      4.58 o 
  -1  15  13       39.23       36.80      6.43 o 
   0  15  13      181.82      169.18     13.84 o 
   1  15  13      112.31      122.61     25.44 o 
  -3  16  13       90.78      113.71     10.20 o 
  -2  16  13      148.77      140.18     15.53 o 
  -1  16  13        0.21       13.81      9.85 o 
   0  16  13      168.01      184.87     15.01 o 
   1  16  13       19.59       29.95     11.31 o 
  -2  17  13       34.89       34.22      7.35 o 
  -1  17  13        0.01        0.39      3.94 o 
   0  17  13        1.14        1.68      8.66 o 
  -7   0  14      533.65      586.07     33.76 o 
  -6   0  14       11.62        9.75      6.74 o 
  -5   0  14      468.39      452.16     17.90 o 
  -4   0  14      234.48      228.96     11.82 o 
  -3   0  14       35.84       79.73      7.82 o 
  -2   0  14       86.42       69.70      6.89 o 
  -1   0  14      106.01      110.36      5.02 o 
   0   0  14      203.92      205.50      7.00 o 
   1   0  14     1320.27     1220.96     25.41 o 
   2   0  14      267.09      262.76     13.73 o 
   3   0  14        8.13        3.60      2.15 o 
   4   0  14       61.86       58.53      8.42 o 
   5   0  14      957.29     1007.67     31.79 o 
  -7   1  14      203.78      265.95     18.92 o 
  -6   1  14       37.65       34.84      5.03 o 
  -5   1  14      121.11      130.29      7.17 o 
  -4   1  14      142.16      141.93      8.12 o 
  -3   1  14     1430.06     1378.81     19.90 o 
  -2   1  14      754.37      750.17     11.08 o 
  -1   1  14        5.11        6.26      1.72 o 
   0   1  14      205.92      197.88      4.86 o 
   1   1  14      268.00      268.28      7.97 o 
   2   1  14       30.59       28.11      4.37 o 
   3   1  14      529.41      556.40     13.90 o 
   4   1  14       48.24       49.86      6.51 o 
   5   1  14        0.11        7.51      2.87 o 
  -7   2  14        0.82       16.92      5.18 o 
  -6   2  14        1.43        5.93      4.00 o 
  -5   2  14      157.29      157.72      8.70 o 
  -4   2  14       22.08       45.46      5.71 o 
  -3   2  14        5.98        6.76      2.04 o 
  -2   2  14        6.70       10.37      2.09 o 
  -1   2  14       46.06       55.99      3.74 o 
   0   2  14      299.27      283.38      5.84 o 
   1   2  14       72.22       62.33      6.13 o 
   2   2  14      174.67      155.08      6.88 o 
   3   2  14        0.55       -0.29      1.93 o 
   4   2  14       15.43       20.05      3.84 o 
   5   2  14        0.28        7.79      3.16 o 
  -7   3  14       12.02       24.49      8.34 o 
  -6   3  14       41.67       44.43      9.90 o 
  -5   3  14      147.18      185.83     19.64 o 
  -4   3  14       86.95       76.48      5.45 o 
  -3   3  14       11.62       11.30      2.43 o 
  -2   3  14       26.29       34.81      3.21 o 
  -1   3  14      372.23      327.15      7.37 o 
   0   3  14       39.16       38.15      2.68 o 
   1   3  14        8.43        5.67      2.28 o 
   2   3  14       31.87       34.79      4.15 o 
   3   3  14        0.00        1.28      2.11 o 
   4   3  14       33.60       34.08      4.46 o 
   5   3  14       17.96       20.16      3.96 o 
  -7   4  14        0.71        6.19      3.77 o 
  -6   4  14       22.61       37.17     10.74 o 
  -5   4  14       25.09       35.87      7.01 o 
  -4   4  14        0.43        4.44      2.36 o 
  -3   4  14       79.01       88.99      4.97 o 
  -2   4  14       27.76       27.31      3.04 o 
  -1   4  14      605.98      578.38     14.92 o 
   0   4  14        4.54        6.47      1.68 o 
   1   4  14        2.36        3.79      1.76 o 
   2   4  14      164.57      148.94      6.10 o 
   3   4  14      190.12      173.89      8.06 o 
   4   4  14        0.75        7.64      4.87 o 
   5   4  14       29.53       30.21      5.50 o 
  -7   5  14       94.60       84.04      8.57 o 
  -6   5  14       25.67       17.70      6.30 o 
  -5   5  14        0.52        2.98      3.13 o 
  -4   5  14      503.93      457.55     12.39 o 
  -3   5  14      354.23      325.16      9.83 o 
  -2   5  14       66.02       54.60      3.96 o 
  -1   5  14      550.85      525.19      8.89 o 
   0   5  14       67.21       75.71      3.70 o 
   1   5  14      817.34      786.08     12.59 o 
   2   5  14      364.45      354.08      9.24 o 
   3   5  14       76.38       94.95      6.15 o 
   4   5  14      143.12      150.33      7.79 o 
   5   5  14        2.41        4.56      3.60 o 
  -7   6  14       47.64       62.85      6.96 o 
  -6   6  14      234.22      214.04     10.39 o 
  -5   6  14      412.46      418.56     11.69 o 
  -4   6  14      219.57      210.33      8.81 o 
  -3   6  14      258.24      233.99      7.77 o 
  -2   6  14       75.67       83.80      5.24 o 
  -1   6  14      471.85      462.66      8.47 o 
   0   6  14      891.84      878.92     11.92 o 
   1   6  14      270.23      263.32      9.98 o 
   2   6  14      550.58      529.66     11.40 o 
   3   6  14        2.20        4.41      2.36 o 
   4   6  14       12.61        8.17      2.98 o 
   5   6  14      188.29      188.62      8.92 o 
  -7   7  14       51.31       48.32      7.37 o 
  -6   7  14        3.22       16.66      5.93 o 
  -5   7  14        0.58        3.02      2.99 o 
  -4   7  14       42.87       43.90      4.58 o 
  -3   7  14       47.39       48.68      4.64 o 
  -2   7  14      252.46      237.79      7.70 o 
  -1   7  14      395.86      371.51      9.12 o 
   0   7  14        1.96        1.06      1.66 o 
   1   7  14      132.55      121.77      6.10 o 
   2   7  14       19.87       19.50      3.14 o 
   3   7  14      264.81      285.99      9.38 o 
   4   7  14      176.40      182.66      8.34 o 
   5   7  14       74.68       97.32      7.65 o 
  -6   8  14       12.82       13.00      3.63 o 
  -5   8  14        9.34       15.24      4.08 o 
  -4   8  14       61.28       64.65      5.50 o 
  -3   8  14        7.34       11.89      2.94 o 
  -2   8  14      504.87      495.52     11.34 o 
  -1   8  14      458.40      442.04     10.25 o 
   0   8  14      419.76      407.28     10.71 o 
   1   8  14        7.06        5.70      2.21 o 
   2   8  14       61.67       51.21      6.16 o 
   3   8  14        2.48        1.41      2.49 o 
   4   8  14        3.20       -2.14      3.11 o 
  -6   9  14       51.57       39.60      6.02 o 
  -5   9  14        2.22        5.45      3.39 o 
  -4   9  14        6.33       14.85      2.99 o 
  -3   9  14        6.87        5.42      2.68 o 
  -2   9  14       64.61       74.47      5.72 o 
  -1   9  14        6.28        7.99      2.69 o 
   0   9  14      595.77      547.28     15.57 o 
   1   9  14       60.45       43.74      5.75 o 
   2   9  14       11.28       11.70      3.52 o 
   3   9  14       22.81       32.11      5.77 o 
   4   9  14       34.64       44.29      5.27 o 
  -6  10  14       40.89       38.24      6.40 o 
  -5  10  14       17.16       16.71      3.73 o 
  -4  10  14      329.99      324.65     10.72 o 
  -3  10  14       36.03       44.38      4.86 o 
  -2  10  14        5.92        8.34      2.96 o 
  -1  10  14     1786.90     1726.17     25.76 o 
   0  10  14       16.75       18.87      4.53 o 
   1  10  14       44.81       46.03      6.14 o 
   2  10  14        3.06        8.56      4.62 o 
   3  10  14       34.87       37.86      5.86 o 
   4  10  14        0.65        1.61      5.80 o 
  -6  11  14      129.74      125.32     10.04 o 
  -5  11  14       54.98       59.24      6.32 o 
  -4  11  14      230.90      253.82     12.02 o 
  -3  11  14      218.36      208.37      8.65 o 
  -2  11  14      139.81      135.93      7.06 o 
  -1  11  14      102.93      112.92      7.71 o 
   0  11  14        4.43        9.57      3.70 o 
   1  11  14      218.74      209.14     10.50 o 
   2  11  14      240.06      252.51     14.29 o 
   3  11  14      296.44      308.64     25.94 o 
   4  11  14       43.14       50.89     13.21 o 
  -5  12  14       52.96       51.57      6.05 o 
  -4  12  14        6.92       14.15      4.98 o 
  -3  12  14       22.89       25.90      5.27 o 
  -2  12  14       91.37       85.72      8.42 o 
  -1  12  14      104.38       96.37      7.53 o 
   0  12  14        7.57        9.70      3.94 o 
   1  12  14      128.02      124.97      9.40 o 
   2  12  14      126.31      117.64     18.58 o 
   3  12  14       19.07       23.30      7.40 o 
  -5  13  14        4.39        6.00      4.33 o 
  -4  13  14       32.04       53.08     10.04 o 
  -3  13  14       22.90       21.04      4.98 o 
  -2  13  14      106.21      109.38     11.14 o 
  -1  13  14      182.64      172.48      8.77 o 
   0  13  14        0.71       -2.31      3.05 o 
   1  13  14        5.36        7.19      3.86 o 
   2  13  14       60.43       44.39     12.42 o 
   3  13  14        3.16        6.74      4.39 o 
  -4  14  14       65.71       63.12      7.62 o 
  -3  14  14       10.98       23.24      6.88 o 
  -2  14  14        0.01        5.58      3.47 o 
  -1  14  14       12.52       10.60      3.61 o 
   0  14  14      124.67      134.57     10.39 o 
   1  14  14       40.77       48.35      8.82 o 
   2  14  14        9.00       36.05      8.87 o 
  -4  15  14       27.15       20.12     11.52 o 
  -3  15  14       47.10       44.66      7.62 o 
  -2  15  14       24.70       31.44      7.14 o 
  -1  15  14       14.26        2.90      4.88 o 
   0  15  14      259.43      270.19     17.12 o 
   1  15  14       94.24      100.99     13.65 o 
   2  15  14       56.19      113.66     18.18 o 
  -3  16  14      114.10      104.26      9.08 o 
  -2  16  14       19.45       11.85      6.86 o 
  -1  16  14      111.45      150.49     12.71 o 
   0  16  14      120.50      132.63     14.85 o 
   1  16  14      170.51      194.68     36.96 o 
  -2  17  14      199.18      198.81     13.83 o 
  -1  17  14       40.51       44.01     21.21 o 
  -7   1  15      212.60      262.05     13.02 o 
  -6   1  15      315.46      303.50     23.98 o 
  -5   1  15       90.90      103.58      7.10 o 
  -4   1  15       74.74       60.01      5.36 o 
  -3   1  15      599.51      583.18     12.58 o 
  -2   1  15      313.20      343.81      9.04 o 
  -1   1  15      120.03      123.89      4.67 o 
   0   1  15       19.56       23.18      2.30 o 
   1   1  15      102.12       96.76      5.53 o 
   2   1  15      125.86      116.69      6.15 o 
   3   1  15       59.20       62.68      5.88 o 
   4   1  15      305.72      301.22     13.08 o 
   5   1  15      245.51      246.27     10.95 o 
  -7   2  15       15.02       18.57      7.05 o 
  -6   2  15       70.91       83.16      8.70 o 
  -5   2  15        4.31        8.82      3.44 o 
  -4   2  15       23.20       37.05      5.17 o 
  -3   2  15      822.02      773.36     14.67 o 
  -2   2  15      117.11      123.16      4.91 o 
  -1   2  15      128.25      130.77      4.93 o 
   0   2  15       82.62       88.79      4.47 o 
   1   2  15      505.64      513.59     11.43 o 
   2   2  15      105.22       92.88      6.25 o 
   3   2  15       62.40       65.80      5.98 o 
   4   2  15        9.15        8.59      3.17 o 
   5   2  15       27.31       39.02      7.58 o 
  -7   3  15       80.98       72.52      8.72 o 
  -6   3  15       47.39       59.43      9.01 o 
  -5   3  15       92.03       87.22      7.53 o 
  -4   3  15       45.96       37.92      4.18 o 
  -3   3  15        1.63       -1.40      1.61 o 
  -2   3  15        0.49        0.71      1.52 o 
  -1   3  15      749.34      745.23     11.69 o 
   0   3  15     2338.64     2257.10     26.07 o 
   1   3  15       18.98       23.43      3.25 o 
   2   3  15        0.60        2.68      2.07 o 
   3   3  15      122.58      121.08      7.41 o 
   4   3  15       20.72       23.78      3.98 o 
   5   3  15       74.68       81.20      7.86 o 
  -7   4  15        4.13       21.39      5.81 o 
  -6   4  15        8.45       16.42      7.80 o 
  -5   4  15      628.56      618.05     21.21 o 
  -4   4  15      325.86      334.79     12.83 o 
  -3   4  15      368.59      363.91      8.64 o 
  -2   4  15      174.46      173.62      5.93 o 
  -1   4  15       18.39       18.48      2.74 o 
   0   4  15        5.62        3.17      2.05 o 
   1   4  15     1017.75     1068.61     15.26 o 
   2   4  15      253.73      249.84      7.91 o 
   3   4  15      419.76      421.21     11.20 o 
   4   4  15        4.69        8.04      2.91 o 
   5   4  15       19.32       19.72      4.30 o 
  -7   5  15       12.55       20.74      7.08 o 
  -6   5  15       45.80       46.50      6.37 o 
  -5   5  15        8.08        7.14      3.40 o 
  -4   5  15        1.90        5.17      2.76 o 
  -3   5  15       35.60       33.25      4.14 o 
  -2   5  15      300.87      298.88      7.68 o 
  -1   5  15       22.44       16.88      3.54 o 
   0   5  15       26.42       25.79      3.28 o 
   1   5  15      191.47      188.65      8.74 o 
   2   5  15        0.57        0.66      1.91 o 
   3   5  15        7.92        4.81      2.52 o 
   4   5  15        8.78       12.79      3.61 o 
   5   5  15      103.54      106.07      9.61 o 
  -7   6  15        4.36       18.24      4.15 o 
  -6   6  15       30.56       12.82      4.49 o 
  -5   6  15      127.97      139.85      7.67 o 
  -4   6  15       20.50       15.50      3.40 o 
  -3   6  15       70.75       86.41      6.01 o 
  -2   6  15      662.08      653.12     12.57 o 
  -1   6  15       29.48       32.43      3.05 o 
   0   6  15      179.18      182.43      6.89 o 
   1   6  15       16.50       17.68      3.89 o 
   2   6  15      326.73      301.43      8.81 o 
   3   6  15        4.25        2.26      2.45 o 
   4   6  15        5.02        4.42      3.70 o 
  -7   7  15      116.72      151.88     10.22 o 
  -6   7  15       49.50       49.36      6.51 o 
  -5   7  15      125.08      131.29      7.87 o 
  -4   7  15       13.29        6.84      2.83 o 
  -3   7  15      288.23      284.46      9.02 o 
  -2   7  15      226.70      212.78      8.77 o 
  -1   7  15      170.25      173.93      7.23 o 
   0   7  15        0.53       -0.27      2.13 o 
   1   7  15        0.16        3.44      2.65 o 
   2   7  15       68.16       57.16      6.42 o 
   3   7  15       40.88       40.67      4.56 o 
   4   7  15        5.06        7.54      3.06 o 
  -6   8  15        6.53       12.91      3.58 o 
  -5   8  15       33.89       29.60      5.15 o 
  -4   8  15      140.82      140.56      7.53 o 
  -3   8  15      214.37      208.39      7.93 o 
  -2   8  15        7.06        7.80      2.66 o 
  -1   8  15      410.07      413.44     10.08 o 
   0   8  15        5.59        9.59      3.58 o 
   1   8  15        7.34        4.87      2.93 o 
   2   8  15      323.74      326.72     12.53 o 
   3   8  15       42.25       42.23      5.46 o 
   4   8  15       99.64      111.50      7.88 o 
  -6   9  15       66.69       74.42      7.68 o 
  -5   9  15       40.85       31.48      4.96 o 
  -4   9  15        0.01        7.69      2.86 o 
  -3   9  15        5.88        7.23      2.73 o 
  -2   9  15      231.51      234.58      8.38 o 
  -1   9  15     1660.10     1608.55     21.80 o 
   0   9  15      253.79      254.00     10.84 o 
   1   9  15      202.38      176.40     11.68 o 
   2   9  15        1.81        4.20      3.20 o 
   3   9  15      208.49      214.83     11.10 o 
   4   9  15      218.69      241.12     10.80 o 
  -6  10  15       79.76       80.48     10.18 o 
  -5  10  15       15.89       26.28      4.63 o 
  -4  10  15      220.70      242.89     13.88 o 
  -3  10  15      129.88      145.86      7.39 o 
  -2  10  15      222.66      213.17      8.15 o 
  -1  10  15       34.65       35.09      4.79 o 
   0  10  15        3.51        1.78      3.15 o 
   1  10  15      189.21      192.61     12.57 o 
   2  10  15      417.88      413.25     18.63 o 
   3  10  15        0.54        2.91      4.83 o 
   4  10  15        2.50       18.14     11.04 o 
  -6  11  15      134.84      124.76      9.78 o 
  -5  11  15        9.20       15.48      4.09 o 
  -4  11  15      129.58      140.69     12.69 o 
  -3  11  15       37.08       47.02      5.89 o 
  -2  11  15       43.37       48.04      5.12 o 
  -1  11  15       36.13       28.20      4.75 o 
   0  11  15      137.59      123.25      9.20 o 
   1  11  15       11.23        8.17      3.87 o 
   2  11  15        0.30       -0.38      4.31 o 
   3  11  15       44.30       52.83     13.97 o 
  -5  12  15       47.39       38.78      5.45 o 
  -4  12  15        0.13        4.66      4.37 o 
  -3  12  15      172.16      185.50     11.06 o 
  -2  12  15       15.85       28.16      6.33 o 
  -1  12  15       10.04        9.41      3.57 o 
   0  12  15        6.89        4.69      3.82 o 
   1  12  15        4.52       -2.14      3.26 o 
   2  12  15        1.87       -5.72      7.29 o 
   3  12  15      117.59      128.63     20.90 o 
  -5  13  15       63.14       63.97      6.85 o 
  -4  13  15       45.62       56.74      6.81 o 
  -3  13  15      263.85      251.31     11.10 o 
  -2  13  15        5.16        2.91      3.60 o 
  -1  13  15       12.32        8.13      4.41 o 
   0  13  15       94.89      110.37      9.90 o 
   1  13  15        5.21        4.01      3.99 o 
   2  13  15       58.99       70.63     15.47 o 
  -4  14  15       10.35       15.40      9.91 o 
  -3  14  15       17.09       16.16      4.58 o 
  -2  14  15       42.05       53.09      6.36 o 
  -1  14  15       38.42       40.06      6.69 o 
   0  14  15      464.42      471.38     16.93 o 
   1  14  15        9.79       12.88      6.01 o 
   2  14  15        8.32        7.41      6.94 o 
  -4  15  15       19.52       48.31      8.81 o 
  -3  15  15       80.43       61.18      8.66 o 
  -2  15  15       95.73       88.21      8.18 o 
  -1  15  15       29.44       22.02      4.90 o 
   0  15  15       47.33       47.78      9.44 o 
   1  15  15      186.04      199.37     22.11 o 
  -3  16  15       34.05       31.96      5.97 o 
  -2  16  15       15.87       28.16      8.81 o 
  -1  16  15      165.45      162.13     12.58 o 
   0  16  15      158.45      185.21     16.25 o 
  -7   0  16        3.25        6.90      5.36 o 
  -6   0  16      240.83      224.46     43.41 o 
  -5   0  16      119.37      149.02     17.94 o 
  -4   0  16        1.77        6.52      3.33 o 
  -3   0  16     2502.96     2554.66     44.54 o 
  -2   0  16     1238.37     1138.08     24.90 o 
  -1   0  16      711.63      693.42     18.32 o 
   0   0  16      521.01      465.68     14.20 o 
   1   0  16     1075.25     1095.83     25.07 o 
   2   0  16      259.91      270.06     13.21 o 
   3   0  16      604.71      617.20     21.82 o 
   4   0  16        7.91       11.29      4.36 o 
   5   0  16      140.52      153.73     12.86 o 
  -7   1  16       17.28       17.20      4.85 o 
  -6   1  16       17.99       25.28     11.77 o 
  -5   1  16      395.14      397.48     12.12 o 
  -4   1  16       41.30       39.33      4.58 o 
  -3   1  16        0.05        6.15      2.60 o 
  -2   1  16      267.90      217.67      7.62 o 
  -1   1  16      238.58      227.61      6.34 o 
   0   1  16      549.02      542.00     10.92 o 
   1   1  16      494.31      502.89     11.61 o 
   2   1  16        7.80        7.54      2.72 o 
   3   1  16       23.05       31.73      5.80 o 
   4   1  16       11.88       26.15      4.89 o 
   5   1  16       95.94       96.01      9.31 o 
  -7   2  16       32.55       63.96     13.72 o 
  -6   2  16       54.02       75.52      8.49 o 
  -5   2  16      176.79      170.45      9.89 o 
  -4   2  16        5.57        7.45      2.66 o 
  -3   2  16       74.51       73.44      5.70 o 
  -2   2  16       46.98       48.44      4.51 o 
  -1   2  16      346.70      336.58      7.77 o 
   0   2  16      574.90      557.06     11.38 o 
   1   2  16      389.78      359.12      9.89 o 
   2   2  16      152.41      157.54      7.75 o 
   3   2  16      253.27      276.05     13.24 o 
   4   2  16        4.14        9.94      3.62 o 
   5   2  16        6.43       14.32      4.53 o 
  -7   3  16        3.35       -4.70      9.11 o 
  -6   3  16       18.50       20.25      5.98 o 
  -5   3  16       30.93       45.19      6.12 o 
  -4   3  16       21.07       13.36      4.03 o 
  -3   3  16       48.80       40.39      4.48 o 
  -2   3  16        6.46        1.46      1.76 o 
  -1   3  16        1.09        1.46      1.69 o 
   0   3  16       31.66       38.35      3.95 o 
   1   3  16        1.88        4.33      2.06 o 
   2   3  16       30.38       37.72      4.79 o 
   3   3  16        0.07        1.59      2.38 o 
   4   3  16      146.05      137.97      7.85 o 
  -7   4  16       66.70       86.76      9.40 o 
  -6   4  16       10.67        9.99      7.39 o 
  -5   4  16       51.20       65.51      7.38 o 
  -4   4  16        1.24        1.07      2.88 o 
  -3   4  16       14.33       19.01      3.41 o 
  -2   4  16       17.34       17.80      2.65 o 
  -1   4  16      195.34      192.43      6.30 o 
   0   4  16      194.00      177.42      6.84 o 
   1   4  16       37.54       38.66      5.00 o 
   2   4  16        1.53        3.13      2.17 o 
   3   4  16       39.68       39.51      4.47 o 
   4   4  16       86.04       82.38      6.72 o 
  -7   5  16        9.43       -4.69      4.69 o 
  -6   5  16      211.69      228.21     12.31 o 
  -5   5  16      175.90      214.93     26.06 o 
  -4   5  16      151.83      156.21      9.50 o 
  -3   5  16       12.64       10.12      4.31 o 
  -2   5  16       21.85       27.01      3.85 o 
  -1   5  16       13.59       13.50      2.31 o 
   0   5  16      506.65      523.37     11.72 o 
   1   5  16      505.04      474.58     13.91 o 
   2   5  16        0.12        2.29      2.07 o 
   3   5  16       13.11       15.03      3.38 o 
   4   5  16        6.62        6.84      3.11 o 
  -7   6  16       16.81       16.81      5.01 o 
  -6   6  16        2.28        9.01      4.91 o 
  -5   6  16        1.82        3.50      3.99 o 
  -4   6  16       89.81       91.00      6.53 o 
  -3   6  16      591.83      607.60     12.93 o 
  -2   6  16     1168.86     1144.15     19.61 o 
  -1   6  16      218.86      216.21      7.05 o 
   0   6  16      212.00      210.50      7.61 o 
   1   6  16       37.32       35.95      5.16 o 
   2   6  16      395.75      412.91     14.13 o 
   3   6  16      254.45      242.96      8.98 o 
   4   6  16       83.63       90.24      8.15 o 
  -6   7  16       22.63       17.84      4.69 o 
  -5   7  16       92.43      107.94     10.05 o 
  -4   7  16      247.57      244.38      9.02 o 
  -3   7  16       32.16       30.11      6.42 o 
  -2   7  16       70.35       75.71      5.57 o 
  -1   7  16      318.29      295.64      8.38 o 
   0   7  16       94.41       95.73      5.77 o 
   1   7  16        4.11        5.71      3.23 o 
   2   7  16      143.36      153.12     12.16 o 
   3   7  16       66.02       60.29      7.42 o 
   4   7  16        0.95        5.64      3.94 o 
  -6   8  16        2.50        2.71      3.20 o 
  -5   8  16       37.68       43.90      5.96 o 
  -4   8  16        9.76       10.71      3.23 o 
  -3   8  16        0.02       -1.84      2.94 o 
  -2   8  16       11.73        6.32      2.72 o 
  -1   8  16       76.24       70.91      5.35 o 
   0   8  16      118.78      107.59      7.48 o 
   1   8  16       74.10       72.46      6.97 o 
   2   8  16       59.71       66.69      7.35 o 
   3   8  16        0.46        5.16      3.62 o 
   4   8  16       58.57       53.21      7.16 o 
  -6   9  16       57.43       50.99      9.62 o 
  -5   9  16       24.94       19.37      4.22 o 
  -4   9  16       25.44       22.62      4.32 o 
  -3   9  16      248.91      238.87      8.78 o 
  -2   9  16       49.63       45.03      4.89 o 
  -1   9  16       39.54       49.94      4.77 o 
   0   9  16        1.65       -0.11      2.84 o 
   1   9  16       20.51       19.07      5.88 o 
   2   9  16       26.79       15.08     12.06 o 
   3   9  16       68.71       67.82     11.40 o 
   4   9  16        1.36        4.84      8.34 o 
  -6  10  16        8.79       15.12      6.54 o 
  -5  10  16       14.55       20.56      4.10 o 
  -4  10  16       15.19       24.83      4.14 o 
  -3  10  16       74.39       77.82      6.40 o 
  -2  10  16        2.16        4.62      2.82 o 
  -1  10  16       17.95       18.14      4.06 o 
   0  10  16      154.03      155.69     13.15 o 
   1  10  16        5.27        4.90      4.69 o 
   2  10  16       39.86       40.37      8.17 o 
   3  10  16      346.16      342.47     18.14 o 
  -5  11  16      193.84      206.45      9.82 o 
  -4  11  16       16.76       18.74      5.92 o 
  -3  11  16       70.68       63.12      6.06 o 
  -2  11  16      220.10      203.33      8.42 o 
  -1  11  16       88.06       74.33      6.57 o 
   0  11  16      207.02      198.81     10.49 o 
   1  11  16      192.47      207.12     13.72 o 
   2  11  16        6.56       -0.90      4.76 o 
   3  11  16       42.47       30.71      8.24 o 
  -5  12  16        9.42       15.94      6.49 o 
  -4  12  16       31.53       31.38      6.04 o 
  -3  12  16      130.48      128.52      8.60 o 
  -2  12  16      160.73      179.79      9.19 o 
  -1  12  16      145.45      144.99     12.93 o 
   0  12  16       65.25       65.37      7.74 o 
   1  12  16      135.62      128.96     12.80 o 
   2  12  16        5.86       10.14      5.72 o 
   3  12  16        0.05       -0.37      6.25 o 
  -5  13  16        0.60       -0.23      4.00 o 
  -4  13  16       29.48       43.51     10.73 o 
  -3  13  16      156.05      160.77      9.88 o 
  -2  13  16        3.54        4.61      4.11 o 
  -1  13  16       25.62       20.51      4.59 o 
   0  13  16       33.64       32.39      6.18 o 
   1  13  16      265.22      287.34     16.10 o 
   2  13  16       11.75       13.92      9.10 o 
  -4  14  16       14.29       12.57      5.60 o 
  -3  14  16       19.33       20.45      5.19 o 
  -2  14  16        0.43        0.57      3.55 o 
  -1  14  16        0.01        0.41      6.62 o 
   0  14  16       49.33       47.80      8.57 o 
   1  14  16       52.01       76.24     16.24 o 
   2  14  16        7.83        7.06      7.46 o 
  -3  15  16        0.47        7.57      4.76 o 
  -2  15  16       31.05       24.77      5.25 o 
  -1  15  16        0.24        1.91      3.83 o 
   0  15  16      132.94      140.38     15.10 o 
   1  15  16       42.30       36.78     12.31 o 
  -2  16  16      124.59      138.81     23.91 o 
  -1  16  16       60.18       65.96     11.10 o 
   0  16  16        3.65        6.42      5.71 o 
  -7   1  17        5.65       10.90      5.24 o 
  -6   1  17        1.31       10.86     12.91 o 
  -5   1  17        0.46        0.44      3.92 o 
  -4   1  17      131.12      147.39      7.39 o 
  -3   1  17      315.17      343.26     10.19 o 
  -2   1  17       21.35       23.38      3.56 o 
  -1   1  17        0.33       -0.76      2.07 o 
   0   1  17      826.68      817.01     22.34 o 
   1   1  17      204.67      208.79      7.75 o 
   2   1  17        1.03        1.09      2.28 o 
   3   1  17       68.13       59.41      7.95 o 
   4   1  17        3.63        6.71      3.70 o 
  -7   2  17       97.28      104.11     17.62 o 
  -6   2  17       51.63       67.13      7.99 o 
  -5   2  17      264.20      312.97     13.09 o 
  -4   2  17       61.24       58.77      5.77 o 
  -3   2  17       32.84       27.61      3.98 o 
  -2   2  17      295.53      263.82      8.44 o 
  -1   2  17       42.07       45.32      3.73 o 
   0   2  17        0.09        2.04      2.42 o 
   1   2  17      934.00      943.27     16.81 o 
   2   2  17       51.66       57.29      6.27 o 
   3   2  17      124.37      122.66      8.15 o 
   4   2  17       58.31       64.59      6.57 o 
  -7   3  17      143.88      122.06     12.26 o 
  -6   3  17       45.45       59.82      9.69 o 
  -5   3  17        2.68        3.96      3.81 o 
  -4   3  17      239.96      214.83     10.58 o 
  -3   3  17      273.85      274.68      9.18 o 
  -2   3  17        4.19       -0.92      2.32 o 
  -1   3  17     1116.79     1118.83     15.52 o 
   0   3  17       45.85       54.45      5.66 o 
   1   3  17      293.01      267.10     12.66 o 
   2   3  17       67.54       76.16      6.31 o 
   3   3  17      126.59      133.88      8.10 o 
   4   3  17      145.09      145.80      8.03 o 
  -7   4  17       94.30      111.96     11.01 o 
  -6   4  17       75.52       74.45      9.40 o 
  -5   4  17       23.30       27.94      7.24 o 
  -4   4  17        3.70        2.31      3.17 o 
  -3   4  17       20.13       19.20      4.71 o 
  -2   4  17      464.62      460.16      9.78 o 
  -1   4  17      983.40      949.29     14.32 o 
   0   4  17      108.74      102.87      9.68 o 
   1   4  17       88.72      102.73      7.58 o 
   2   4  17        4.11        1.81      2.34 o 
   3   4  17      139.55      147.42      8.38 o 
   4   4  17       74.84       85.82      7.02 o 
  -7   5  17       13.78        5.47      5.43 o 
  -6   5  17        3.60       14.23      4.16 o 
  -5   5  17        0.01        0.21      3.41 o 
  -4   5  17      123.35      147.30      9.44 o 
  -3   5  17       26.25       34.37      4.38 o 
  -2   5  17        4.97        3.12      2.40 o 
  -1   5  17      124.57      127.42      5.45 o 
   0   5  17        0.32        0.95      2.21 o 
   1   5  17       62.78       63.16      6.50 o 
   2   5  17      165.47      173.77      9.51 o 
   3   5  17       16.26       15.61      3.57 o 
   4   5  17       50.98       50.46      6.53 o 
  -6   6  17       39.78       47.17      6.90 o 
  -5   6  17       61.22       57.73      6.79 o 
  -4   6  17      233.73      232.07     10.05 o 
  -3   6  17        9.12        6.52      2.64 o 
  -2   6  17        3.28        3.34      1.74 o 
  -1   6  17      124.53      123.74      5.72 o 
   0   6  17      123.48      119.03      6.23 o 
   1   6  17      117.75       96.33      7.90 o 
   2   6  17       64.51       67.92      7.71 o 
   3   6  17        4.52        4.84      4.67 o 
   4   6  17       19.50       20.95      4.69 o 
  -6   7  17        0.01        8.01      4.10 o 
  -5   7  17       13.62       18.51      4.30 o 
  -4   7  17        0.13        0.19      2.74 o 
  -3   7  17      171.88      193.90     11.61 o 
  -2   7  17      157.07      162.45      6.89 o 
  -1   7  17      116.74      113.68      5.65 o 
   0   7  17       57.17       57.55      6.28 o 
   1   7  17      156.26      171.92     10.29 o 
   2   7  17        1.71        1.41      3.18 o 
   3   7  17      186.77      176.12     10.53 o 
   4   7  17       27.28       28.01      5.62 o 
  -6   8  17        6.91       10.61      4.33 o 
  -5   8  17      396.05      385.06     13.96 o 
  -4   8  17       91.06       87.59      8.77 o 
  -3   8  17       16.98       17.51      3.54 o 
  -2   8  17      123.62      127.76      6.55 o 
  -1   8  17       37.51       41.07      4.33 o 
   0   8  17       32.98       27.14      4.89 o 
   1   8  17       14.07       12.34      5.17 o 
   2   8  17       34.48       33.94      5.82 o 
   3   8  17       10.32       13.22      4.35 o 
  -6   9  17        0.06        6.84      3.27 o 
  -5   9  17      308.49      303.47     24.82 o 
  -4   9  17       77.05       82.99      6.79 o 
  -3   9  17       95.80       91.03      6.44 o 
  -2   9  17      136.74      133.93      6.71 o 
  -1   9  17        0.04        0.26      2.27 o 
   0   9  17       42.87       39.02      5.79 o 
   1   9  17        8.10       10.95      5.39 o 
   2   9  17      166.88      157.54     13.28 o 
   3   9  17      634.89      625.08     19.56 o 
  -6  10  17       50.26       26.31     14.75 o 
  -5  10  17       59.00       64.76      7.55 o 
  -4  10  17       25.81       30.19      4.61 o 
  -3  10  17       46.77       46.65      5.30 o 
  -2  10  17        4.45        6.59      2.86 o 
  -1  10  17       91.01      109.08      7.98 o 
   0  10  17      950.98      948.61     22.46 o 
   1  10  17       10.43       11.41      5.65 o 
   2  10  17      146.60      145.12     12.87 o 
   3  10  17        1.41        6.97      5.62 o 
  -5  11  17        0.48        3.32      4.23 o 
  -4  11  17        3.50        6.73      3.54 o 
  -3  11  17       22.59       26.19      4.50 o 
  -2  11  17       56.24       52.69      5.60 o 
  -1  11  17        7.79        6.02      3.08 o 
   0  11  17        0.09        4.15      3.66 o 
   1  11  17        8.78       12.52      6.34 o 
   2  11  17       14.08       16.59      6.47 o 
   3  11  17      122.24      122.47     13.69 o 
  -5  12  17       54.81       62.85      7.59 o 
  -4  12  17       36.34       42.82      5.65 o 
  -3  12  17        9.29       11.36      3.82 o 
  -2  12  17      147.29      163.80      9.09 o 
  -1  12  17       77.36       68.29      8.09 o 
   0  12  17       12.78       11.50      4.73 o 
   1  12  17      674.21      685.74     24.75 o 
   2  12  17       70.59       74.97     10.89 o 
  -4  13  17        1.48        7.75      3.77 o 
  -3  13  17       35.61       22.28      5.24 o 
  -2  13  17      111.39      115.09      9.39 o 
  -1  13  17        7.45        7.40      4.42 o 
   0  13  17       30.82       25.46      6.05 o 
   1  13  17      131.01      165.73     13.93 o 
   2  13  17        3.94       -2.18      5.96 o 
  -4  14  17        2.44       12.03      4.08 o 
  -3  14  17        0.86        7.18      3.85 o 
  -2  14  17        0.48       -0.77      4.77 o 
  -1  14  17       67.34       52.69      7.62 o 
   0  14  17       10.02        3.59      6.75 o 
   1  14  17       83.87       93.11     18.21 o 
  -3  15  17      108.04      104.25      9.51 o 
  -2  15  17      134.99      144.02      9.90 o 
  -1  15  17       61.20       54.74      7.98 o 
   0  15  17        7.25        9.42      5.83 o 
  -7   0  18        1.71       38.46      9.75 o 
  -6   0  18       31.22        6.60     18.15 o 
  -5   0  18       24.80       22.65      6.27 o 
  -4   0  18      278.46      268.11     13.99 o 
  -3   0  18     1586.01     1436.02     31.54 o 
  -2   0  18       65.34       47.29      6.79 o 
  -1   0  18        1.25        4.90      3.34 o 
   0   0  18      350.78      309.52     19.04 o 
   1   0  18     2784.08     2836.59     47.32 o 
   2   0  18      293.45      312.56     15.00 o 
   3   0  18      243.66      261.22     14.78 o 
   4   0  18      174.00      173.65     19.22 o 
  -7   1  18      110.40      146.39     14.22 o 
  -6   1  18        2.58       14.24      9.35 o 
  -5   1  18      310.59      302.65     11.14 o 
  -4   1  18      281.83      261.94      9.76 o 
  -3   1  18       31.36       39.69      4.78 o 
  -2   1  18      111.77      107.15      6.24 o 
  -1   1  18      132.22      135.61      7.47 o 
   0   1  18      228.10      223.71      9.00 o 
   1   1  18       78.13       86.96      6.24 o 
   2   1  18        2.76       -0.14      2.30 o 
   3   1  18       54.96       45.07      6.31 o 
   4   1  18      291.57      298.10     14.31 o 
  -7   2  18       31.60       34.52      7.66 o 
  -6   2  18       83.82       96.54      9.51 o 
  -5   2  18       98.46      111.84     10.05 o 
  -4   2  18        4.79       -0.57      2.42 o 
  -3   2  18       29.25       20.49      3.90 o 
  -2   2  18       54.59       48.64      4.81 o 
  -1   2  18        0.86        1.04      1.97 o 
   0   2  18        8.74        9.69      3.16 o 
   1   2  18       19.93       18.39      4.35 o 
   2   2  18      279.29      282.51     11.51 o 
   3   2  18      104.78      113.91      8.42 o 
   4   2  18        6.07        5.85      3.89 o 
  -7   3  18        2.51       18.12     14.71 o 
  -6   3  18       17.75       19.90      9.03 o 
  -5   3  18       54.89       63.42      7.73 o 
  -4   3  18       16.83       16.67      4.55 o 
  -3   3  18        1.54       -2.21      2.21 o 
  -2   3  18       17.12       13.01      3.21 o 
  -1   3  18        4.92        6.14      2.11 o 
   0   3  18      356.24      342.19     11.39 o 
   1   3  18      106.99      115.39      9.15 o 
   2   3  18       45.14       47.53      6.28 o 
   3   3  18       65.07       71.04      6.09 o 
   4   3  18        4.61       13.50      5.22 o 
  -7   4  18       59.49       55.85      8.17 o 
  -6   4  18       11.83       20.85      7.35 o 
  -5   4  18      211.91      250.83     12.44 o 
  -4   4  18       63.96       60.37      7.42 o 
  -3   4  18       27.88       36.17      5.63 o 
  -2   4  18       10.94        8.07      2.92 o 
  -1   4  18       23.76       24.94      3.20 o 
   0   4  18        0.30        4.03      2.18 o 
   1   4  18        5.49        5.97      3.00 o 
   2   4  18        0.10        1.04      2.78 o 
   3   4  18       30.35       23.71      4.46 o 
   4   4  18       12.32       22.56      4.08 o 
  -6   5  18       44.08       50.82      7.15 o 
  -5   5  18        0.04        3.50      3.77 o 
  -4   5  18        5.30        5.57      4.01 o 
  -3   5  18      233.59      243.36     12.30 o 
  -2   5  18      296.32      288.20      9.44 o 
  -1   5  18      620.63      627.75     11.74 o 
   0   5  18       39.21       39.42      5.15 o 
   1   5  18        1.31        2.23      2.97 o 
   2   5  18       84.72       89.64      8.56 o 
   3   5  18      128.48      135.83     10.30 o 
   4   5  18        9.45       13.36      4.07 o 
  -6   6  18       33.83       26.13      5.48 o 
  -5   6  18      140.13      131.03      9.86 o 
  -4   6  18       43.46       34.53      5.39 o 
  -3   6  18       10.98       11.83      2.93 o 
  -2   6  18       68.85       73.15      6.13 o 
  -1   6  18      104.72      107.17      5.52 o 
   0   6  18      191.43      179.47      8.73 o 
   1   6  18      545.98      559.55     16.10 o 
   2   6  18      277.53      292.01     12.65 o 
   3   6  18       81.68       74.17     13.56 o 
   4   6  18       27.80       25.89      5.40 o 
  -6   7  18       29.73       23.00     11.45 o 
  -5   7  18        0.53       -3.52      3.52 o 
  -4   7  18       99.47       96.98      8.20 o 
  -3   7  18       42.11       37.08      4.15 o 
  -2   7  18      280.77      264.98      8.70 o 
  -1   7  18       66.00       71.41      5.36 o 
   0   7  18      231.21      241.11     13.28 o 
   1   7  18        0.85       -0.49      2.85 o 
   2   7  18        6.56        8.64      4.21 o 
   3   7  18      162.11      171.26     20.27 o 
  -6   8  18       24.40       18.89      6.96 o 
  -5   8  18       26.57       23.87      8.48 o 
  -4   8  18      254.33      260.80     17.63 o 
  -3   8  18        1.77        2.15      2.76 o 
  -2   8  18       46.99       47.12      4.72 o 
  -1   8  18       61.54       67.94      7.21 o 
   0   8  18       12.13       10.17      4.07 o 
   1   8  18        9.39        5.23      5.02 o 
   2   8  18        2.08        0.51      4.74 o 
   3   8  18       97.45      109.67     10.22 o 
  -6   9  18       44.41       49.13      7.41 o 
  -5   9  18       97.67       60.30      8.47 o 
  -4   9  18        1.25        1.13      2.53 o 
  -3   9  18       57.46       57.99      5.63 o 
  -2   9  18        3.95        8.40      3.13 o 
  -1   9  18      892.06      877.43     21.28 o 
   0   9  18       84.53       81.37      7.92 o 
   1   9  18       43.23       49.36      8.41 o 
   2   9  18        2.20       -0.07      4.51 o 
   3   9  18        1.35       -4.20      4.62 o 
  -5  10  18      210.95      206.62     10.70 o 
  -4  10  18      274.77      276.96     10.44 o 
  -3  10  18      135.58      132.24      8.06 o 
  -2  10  18      430.27      422.05     11.79 o 
  -1  10  18       26.03       22.86      5.22 o 
   0  10  18       24.93       23.49      5.23 o 
   1  10  18       40.73       41.79      7.99 o 
   2  10  18      212.30      227.86     15.31 o 
   3  10  18       12.81        6.67      5.78 o 
  -5  11  18        1.75        6.02      3.42 o 
  -4  11  18       63.40       60.84      6.34 o 
  -3  11  18       12.58       10.21      3.56 o 
  -2  11  18       79.75       78.86      6.67 o 
  -1  11  18      329.18      346.80     14.12 o 
   0  11  18      256.10      236.58     11.88 o 
   1  11  18        2.58        4.16      5.12 o 
   2  11  18       51.50       30.63      7.97 o 
  -5  12  18       19.18       29.65      8.59 o 
  -4  12  18       14.09       21.98      4.60 o 
  -3  12  18       57.19       56.95      6.23 o 
  -2  12  18       98.06       96.69      8.41 o 
  -1  12  18        1.90        3.73      4.10 o 
   0  12  18      367.94      357.64     14.67 o 
   1  12  18       89.34       71.99     14.22 o 
   2  12  18      221.98      259.67     16.59 o 
  -4  13  18        0.66        2.67      3.51 o 
  -3  13  18       21.30       45.62     10.28 o 
  -2  13  18       71.11       74.79      9.42 o 
  -1  13  18       57.35       55.92      7.70 o 
   0  13  18       64.86       73.78      8.74 o 
   1  13  18      195.53      190.07     14.06 o 
  -3  14  18        2.83        9.05      6.68 o 
  -2  14  18        2.49       10.98      3.99 o 
  -1  14  18       23.13       22.11      6.33 o 
   0  14  18       37.71       54.17      8.09 o 
  -2  15  18        5.49       16.53      6.20 o 
  -1  15  18       81.74       82.07      9.56 o 
  -7   1  19       54.56       66.93     22.81 o 
  -6   1  19       55.10       77.82     10.61 o 
  -5   1  19       14.63       18.25      4.37 o 
  -4   1  19        6.91        3.25      2.93 o 
  -3   1  19        6.81        9.94      3.32 o 
  -2   1  19        0.78        1.82      2.47 o 
  -1   1  19       10.80       12.60      3.01 o 
   0   1  19        0.33        4.71      4.09 o 
   1   1  19        9.90        8.84      3.66 o 
   2   1  19       52.33       49.15      5.47 o 
   3   1  19       13.57       16.26      4.58 o 
   4   1  19      304.60      303.74     12.09 o 
  -7   2  19       38.73       46.99      7.71 o 
  -6   2  19      138.55      170.90     11.25 o 
  -5   2  19       13.11       26.35      5.69 o 
  -4   2  19      301.65      305.52     10.74 o 
  -3   2  19      409.04      392.17     11.71 o 
  -2   2  19      101.82      104.75      6.71 o 
  -1   2  19       28.24       32.92      4.10 o 
   0   2  19        3.50        7.28      3.18 o 
   1   2  19        1.28        3.08      3.01 o 
   2   2  19      357.56      343.99     20.34 o 
   3   2  19       13.35       16.38      3.69 o 
   4   2  19       68.53       91.84     12.92 o 
  -6   3  19       33.23       30.76      6.16 o 
  -5   3  19       74.06       67.79      8.26 o 
  -4   3  19      128.90      124.74      9.74 o 
  -3   3  19      142.22      148.28      7.39 o 
  -2   3  19      149.67      164.26      7.37 o 
  -1   3  19      615.57      580.18     18.56 o 
   0   3  19      312.15      333.69     11.61 o 
   1   3  19      206.93      192.00     13.36 o 
   2   3  19       33.10       35.93      5.81 o 
   3   3  19        1.99        5.39      3.07 o 
   4   3  19       45.38       37.94      6.50 o 
  -6   4  19       52.83       89.66      9.35 o 
  -5   4  19      219.68      246.99     12.97 o 
  -4   4  19       14.59       12.38      4.72 o 
  -3   4  19        0.14        2.19      3.29 o 
  -2   4  19      223.85      218.04      8.35 o 
  -1   4  19      345.55      361.68     10.10 o 
   0   4  19       88.56       93.79      7.22 o 
   1   4  19      111.73      117.98      8.49 o 
   2   4  19      247.58      255.41     11.76 o 
   3   4  19       18.11       26.93      5.56 o 
  -6   5  19      120.98      160.16     16.65 o 
  -5   5  19      113.36      125.85     11.33 o 
  -4   5  19        0.06       -0.03      3.33 o 
  -3   5  19        0.06        1.60      3.18 o 
  -2   5  19       35.06       45.05      6.11 o 
  -1   5  19       47.04       44.61      4.62 o 
   0   5  19       65.10       58.14      6.34 o 
   1   5  19       54.83       64.48      6.88 o 
   2   5  19       67.63       61.83      7.38 o 
   3   5  19       13.05       17.88      6.17 o 
  -6   6  19       22.40       27.35      8.00 o 
  -5   6  19        4.42       13.39      4.22 o 
  -4   6  19       50.11       47.92      6.16 o 
  -3   6  19        0.00        2.38      2.75 o 
  -2   6  19       44.30       40.47      4.31 o 
  -1   6  19        0.01        4.62      2.98 o 
   0   6  19        5.27        5.47      3.15 o 
   1   6  19       68.29       72.24      7.44 o 
   2   6  19       23.79       31.42      5.88 o 
   3   6  19       12.09       10.75      5.07 o 
  -6   7  19       60.54       63.85      7.51 o 
  -5   7  19       15.47       13.51      4.02 o 
  -4   7  19      173.75      194.40     10.25 o 
  -3   7  19        0.41       -1.58      2.62 o 
  -2   7  19       34.03       42.44      4.50 o 
  -1   7  19        2.08        4.17      3.07 o 
   0   7  19      220.01      208.96     12.74 o 
   1   7  19       25.01       27.78      7.18 o 
   2   7  19        3.95        8.02      3.78 o 
   3   7  19       45.74       55.57      7.66 o 
  -6   8  19        6.81        9.52      4.63 o 
  -5   8  19       26.91       20.12      7.45 o 
  -4   8  19       60.71       67.77      9.03 o 
  -3   8  19       47.87       50.17      5.26 o 
  -2   8  19       16.38       21.18      3.40 o 
  -1   8  19       22.29       13.87      4.09 o 
   0   8  19      102.16      116.64     10.80 o 
   1   8  19       10.87       14.85      5.46 o 
   2   8  19      143.11      159.48     16.50 o 
   3   8  19       26.93       34.54      6.41 o 
  -5   9  19       66.24       75.30      8.02 o 
  -4   9  19      229.24      242.49     15.22 o 
  -3   9  19       26.29       22.56      4.05 o 
  -2   9  19      164.41      164.92      7.52 o 
  -1   9  19      250.16      233.35     11.28 o 
   0   9  19       83.34       89.60     10.65 o 
   1   9  19       84.42       99.73     11.81 o 
   2   9  19        0.28        1.87      4.75 o 
   3   9  19       12.17        7.90      6.48 o 
  -5  10  19        7.60       -1.37      3.61 o 
  -4  10  19      108.85      104.74      7.83 o 
  -3  10  19      196.10      212.21     15.97 o 
  -2  10  19      216.45      225.08      8.88 o 
  -1  10  19       68.03       59.97      9.19 o 
   0  10  19        7.25       -0.60      6.77 o 
   1  10  19      147.08      142.20     12.63 o 
   2  10  19       56.39       44.30      9.09 o 
  -5  11  19       41.91       38.21      6.43 o 
  -4  11  19       31.73       41.66      5.51 o 
  -3  11  19        3.76        3.48      3.00 o 
  -2  11  19       74.30       71.55      6.42 o 
  -1  11  19       62.22       59.14      7.86 o 
   0  11  19        8.71        4.54      4.71 o 
   1  11  19      370.09      395.18     19.40 o 
   2  11  19       53.74       63.90     10.51 o 
  -4  12  19       37.41       42.25      5.69 o 
  -3  12  19      116.90      110.41      8.36 o 
  -2  12  19       11.73       11.29      3.95 o 
  -1  12  19       12.49       15.71      5.28 o 
   0  12  19       45.67       42.89      8.69 o 
   1  12  19       47.35       36.01      8.44 o 
  -4  13  19       11.78       12.61      4.36 o 
  -3  13  19       99.83       97.67      9.02 o 
  -2  13  19       19.54       32.47      5.27 o 
  -1  13  19        0.07        1.23      4.09 o 
   0  13  19      124.17      127.72     20.43 o 
   1  13  19       45.97       56.21      9.97 o 
  -3  14  19       39.89       32.08      6.06 o 
  -2  14  19       14.21       18.90      5.57 o 
  -1  14  19        3.23        8.13      4.83 o 
   0  14  19        0.38       -3.02      7.90 o 
  -6   0  20      133.34       80.30     20.83 o 
  -5   0  20       26.67       24.33      6.95 o 
  -4   0  20      194.48      195.94     21.90 o 
  -3   0  20      431.10      369.78     20.75 o 
  -2   0  20      333.24      310.46     14.04 o 
  -1   0  20        3.11        0.16      5.51 o 
   0   0  20     1102.97     1081.24     38.72 o 
   1   0  20      294.44      302.52     21.61 o 
   2   0  20      353.67      351.27     18.54 o 
   3   0  20      148.18      159.12     12.29 o 
  -6   1  20       92.81      107.68     11.72 o 
  -5   1  20       39.88       46.10      8.85 o 
  -4   1  20      229.00      234.16      9.66 o 
  -3   1  20      270.02      281.97      9.99 o 
  -2   1  20       74.98       71.94      6.02 o 
  -1   1  20       33.54       27.56      5.94 o 
   0   1  20      372.19      361.05     15.61 o 
   1   1  20      232.64      257.25     13.94 o 
   2   1  20      815.94      872.79     22.03 o 
   3   1  20        0.92        5.49      3.02 o 
  -6   2  20       26.38       34.24      5.75 o 
  -5   2  20       69.68       64.79      8.34 o 
  -4   2  20        9.71        7.72      3.97 o 
  -3   2  20       39.13       30.33      4.55 o 
  -2   2  20        0.92        0.98      2.63 o 
  -1   2  20       41.72       46.42      5.64 o 
   0   2  20       79.20       73.01      8.98 o 
   1   2  20       94.11      103.68     11.25 o 
   2   2  20       26.21       31.48      5.76 o 
   3   2  20       70.11       76.31      8.14 o 
  -6   3  20      283.91      298.69     17.89 o 
  -5   3  20        3.63        2.76      3.97 o 
  -4   3  20       17.18       16.50      4.82 o 
  -3   3  20        3.35        3.23      3.34 o 
  -2   3  20        5.64        3.46      2.91 o 
  -1   3  20       16.13        8.84      3.18 o 
   0   3  20        0.52       -0.81      4.00 o 
   1   3  20        4.07        7.32      3.94 o 
   2   3  20      209.80      228.82     11.49 o 
   3   3  20      108.68      121.36     10.32 o 
  -6   4  20      163.34      189.45     14.49 o 
  -5   4  20        0.61       -1.59      3.86 o 
  -4   4  20        6.01        9.25      4.35 o 
  -3   4  20       60.72       53.08      6.83 o 
  -2   4  20       63.29       66.93      7.07 o 
  -1   4  20       54.47       62.10      6.47 o 
   0   4  20       30.09       23.61      4.67 o 
   1   4  20       13.15       13.74      4.17 o 
   2   4  20       91.54       91.82      8.81 o 
   3   4  20        0.32       10.62      4.14 o 
  -6   5  20       39.80       34.34      6.78 o 
  -5   5  20       69.99       71.00      8.87 o 
  -4   5  20      361.88      383.35     15.45 o 
  -3   5  20      185.13      190.80     10.47 o 
  -2   5  20        6.91        4.94      2.96 o 
  -1   5  20        0.70        3.89      2.57 o 
   0   5  20      354.71      361.62     12.65 o 
   1   5  20      209.39      191.59     10.19 o 
   2   5  20       48.79       55.64      7.14 o 
   3   5  20      158.11      173.63     10.71 o 
  -6   6  20      121.71      132.16     13.07 o 
  -5   6  20       44.51       50.54     10.88 o 
  -4   6  20       14.16       15.67      4.57 o 
  -3   6  20        6.46        9.10      5.90 o 
  -2   6  20      125.21      127.31      7.60 o 
  -1   6  20      314.41      320.77     12.04 o 
   0   6  20      101.95      103.89      8.29 o 
   1   6  20       11.29        5.85      5.43 o 
   2   6  20       10.38       10.12      4.07 o 
   3   6  20       14.89       19.73      5.20 o 
  -6   7  20       28.03       33.96      5.59 o 
  -5   7  20       59.31       63.72      7.47 o 
  -4   7  20        9.88        8.36      4.10 o 
  -3   7  20       30.99       14.58      6.39 o 
  -2   7  20        3.53        6.80      3.09 o 
  -1   7  20       14.29       13.28      3.84 o 
   0   7  20        0.13        0.58      3.72 o 
   1   7  20       33.39       42.64     10.02 o 
   2   7  20      169.02      172.62     10.90 o 
   3   7  20      129.56      161.46     11.67 o 
  -5   8  20       62.83       64.86      7.90 o 
  -4   8  20       12.54        9.34      3.96 o 
  -3   8  20      148.68      143.99     11.12 o 
  -2   8  20        0.02        1.52      2.23 o 
  -1   8  20      140.44      136.25     11.26 o 
   0   8  20        2.40       -0.28      3.74 o 
   1   8  20        0.69        0.22      4.46 o 
   2   8  20        4.44       -0.14      4.95 o 
  -5   9  20       37.02       37.68      6.50 o 
  -4   9  20       43.27       49.26      6.31 o 
  -3   9  20       27.92       30.53      5.94 o 
  -2   9  20        4.39       11.87      4.51 o 
  -1   9  20       10.80        8.51      5.75 o 
   0   9  20       16.90       20.86      6.61 o 
   1   9  20        0.08        4.17      5.24 o 
   2   9  20       52.44       45.82     17.91 o 
  -5  10  20       41.98       25.45      5.32 o 
  -4  10  20       26.05       30.61      5.27 o 
  -3  10  20        8.83       11.17      4.40 o 
  -2  10  20      543.51      555.39     13.86 o 
  -1  10  20        0.31        1.57      3.71 o 
   0  10  20      136.43      163.85     12.74 o 
   1  10  20        9.73        2.76      5.09 o 
   2  10  20      184.10      177.74     15.12 o 
  -4  11  20      138.35      145.60     10.45 o 
  -3  11  20       26.26       36.99      5.17 o 
  -2  11  20       41.77       56.23      5.81 o 
  -1  11  20        1.91        2.91      3.73 o 
   0  11  20       27.66       34.18     11.01 o 
   1  11  20       44.42       39.03      8.75 o 
  -4  12  20       36.57       50.17      6.13 o 
  -3  12  20        0.14        4.56      3.37 o 
  -2  12  20       40.93       47.89      7.17 o 
  -1  12  20       42.23       44.78      7.03 o 
   0  12  20       61.60       67.66     10.64 o 
   1  12  20        2.00        5.25      5.42 o 
  -3  13  20       53.22       59.37      9.90 o 
  -2  13  20        9.48        6.99      4.73 o 
  -1  13  20        6.02       10.00      5.03 o 
   0  13  20        0.32       -1.22      6.24 o 
  -6   1  21       57.71       53.67      7.75 o 
  -5   1  21        0.08        3.51      4.11 o 
  -4   1  21      403.09      429.35     13.22 o 
  -3   1  21      118.50      116.91      8.02 o 
  -2   1  21       64.95       67.17      6.00 o 
  -1   1  21        6.70       11.07      4.99 o 
   0   1  21        6.55       17.08      5.89 o 
   1   1  21       79.16       80.57     10.01 o 
   2   1  21       33.05       32.14      7.11 o 
   3   1  21       73.76       85.58     13.90 o 
  -6   2  21      105.50      146.18     11.73 o 
  -5   2  21        8.13        8.64      4.57 o 
  -4   2  21      231.08      233.88     11.99 o 
  -3   2  21        0.86       -1.39      2.66 o 
  -2   2  21       35.82       36.55      4.72 o 
  -1   2  21        1.50       -1.07      4.15 o 
   0   2  21      405.85      433.00     20.78 o 
   1   2  21      268.21      276.81     19.17 o 
   2   2  21       31.23       37.05      6.26 o 
   3   2  21        0.69        3.96      3.33 o 
  -6   3  21       11.33       18.88      8.28 o 
  -5   3  21       93.19      112.55     10.79 o 
  -4   3  21        2.79        2.15      3.88 o 
  -3   3  21       11.14       16.23      4.67 o 
  -2   3  21      440.58      415.77     11.73 o 
  -1   3  21       88.81       84.60      9.34 o 
   0   3  21       20.99       27.44      6.66 o 
   1   3  21       33.77       36.52      5.79 o 
   2   3  21      107.06      112.19      9.54 o 
   3   3  21      343.55      366.43     16.01 o 
  -6   4  21      113.15       92.16     10.54 o 
  -5   4  21       54.36       42.22      7.42 o 
  -4   4  21      120.35      138.42     10.70 o 
  -3   4  21       11.74       11.32      4.47 o 
  -2   4  21       40.83       51.02      6.42 o 
  -1   4  21       15.26       18.05      5.76 o 
   0   4  21      442.06      452.92     18.86 o 
   1   4  21      146.30      159.70     11.59 o 
   2   4  21        0.41        3.57      3.49 o 
   3   4  21      142.82      159.39     13.06 o 
  -6   5  21       43.56       48.34      8.27 o 
  -5   5  21        1.33        0.45      3.77 o 
  -4   5  21       47.90       52.09      7.68 o 
  -3   5  21      104.07       96.29      9.23 o 
  -2   5  21      131.87      147.26      7.80 o 
  -1   5  21        4.42       -2.25      5.63 o 
   0   5  21        0.08        1.60      3.06 o 
   1   5  21       95.80      110.57      9.47 o 
   2   5  21       29.29       26.96      5.56 o 
   3   5  21        4.99       10.99      6.34 o 
  -6   6  21       53.79       60.43      7.61 o 
  -5   6  21        0.58        2.80      3.73 o 
  -4   6  21      132.51      155.60      9.37 o 
  -3   6  21      265.89      295.27     11.41 o 
  -2   6  21        1.38       -0.07      2.61 o 
  -1   6  21       71.10       41.75     30.01 o 
   0   6  21      167.25      161.69     24.12 o 
   1   6  21        0.01        1.42      3.37 o 
   2   6  21       14.86       22.36      5.35 o 
  -5   7  21        6.39        8.51      4.32 o 
  -4   7  21      116.30      126.87      9.49 o 
  -3   7  21      168.40      168.14      9.17 o 
  -2   7  21       99.68       95.62      8.83 o 
  -1   7  21        9.87        9.85      3.71 o 
   0   7  21       75.38       73.15      9.57 o 
   1   7  21        9.78        9.13      5.66 o 
   2   7  21       99.78      103.08      9.68 o 
  -5   8  21      145.88      143.67     11.21 o 
  -4   8  21       10.20        2.03      6.13 o 
  -3   8  21      107.43      113.59      9.76 o 
  -2   8  21       88.34       86.91      8.68 o 
  -1   8  21        0.72       -0.73      2.97 o 
   0   8  21        0.06        0.61      4.92 o 
   1   8  21       19.06       19.71      6.79 o 
   2   8  21       89.92      106.45     13.00 o 
  -5   9  21        0.15        0.08      3.40 o 
  -4   9  21        0.06        4.62      5.39 o 
  -3   9  21       18.75       26.91      4.94 o 
  -2   9  21      118.75      119.91      8.86 o 
  -1   9  21      222.59      259.30     12.28 o 
   0   9  21        2.70        3.35      4.67 o 
   1   9  21        3.69        3.02      5.15 o 
   2   9  21      137.93      128.04     14.15 o 
  -4  10  21        0.05        3.21      6.74 o 
  -3  10  21       51.71       60.40      6.89 o 
  -2  10  21       47.32       47.83      7.25 o 
  -1  10  21      189.62      182.91     10.90 o 
   0  10  21      110.47       97.38     11.93 o 
   1  10  21      168.17      168.79     15.72 o 
  -4  11  21        0.07       -1.17      3.30 o 
  -3  11  21       31.89       39.35      5.36 o 
  -2  11  21        2.89        5.01      4.14 o 
  -1  11  21        0.49        1.00      3.82 o 
   0  11  21        9.23        3.30      4.81 o 
   1  11  21        0.84       -7.00      8.26 o 
  -3  12  21       26.19       26.53      4.86 o 
  -2  12  21       11.40       11.99      5.04 o 
  -1  12  21        2.95        0.97      4.08 o 
   0  12  21      162.43      136.96     14.46 o 
  -2  13  21       53.28       54.22      8.26 o 
  -1  13  21        0.82        1.12      4.31 o 
  -6   0  22      105.14      114.89     21.59 o 
  -5   0  22      171.74      174.36     13.42 o 
  -4   0  22      189.52      153.68     14.39 o 
  -3   0  22      190.20      189.05     12.45 o 
  -2   0  22       82.34       74.74      9.09 o 
  -1   0  22      396.91      349.09     22.10 o 
   0   0  22       53.17       51.34     12.38 o 
   1   0  22      423.87      451.98     27.74 o 
   2   0  22      274.68      275.46     23.20 o 
   3   0  22       22.14       27.40      8.89 o 
  -6   1  22      136.26      157.45     17.78 o 
  -5   1  22       29.01       25.91      6.28 o 
  -4   1  22       20.51       15.97      4.28 o 
  -3   1  22        0.11        1.06      2.97 o 
  -2   1  22       72.30       73.44      6.35 o 
  -1   1  22       90.60       99.30     10.36 o 
   0   1  22      199.78      189.81     12.70 o 
   1   1  22       48.77       40.39      8.07 o 
   2   1  22        6.58       14.44      6.25 o 
   3   1  22       44.19       52.29      8.69 o 
  -6   2  22        6.56        5.24      4.92 o 
  -5   2  22      175.08      197.88     12.03 o 
  -4   2  22        5.14        1.50      3.79 o 
  -3   2  22       10.02        5.81      3.34 o 
  -2   2  22      348.65      340.67     10.90 o 
  -1   2  22       18.34       15.57      5.58 o 
   0   2  22       30.01       28.37      6.65 o 
   1   2  22        4.33        2.59      5.61 o 
   2   2  22        8.76        7.17      5.30 o 
   3   2  22       28.75       43.48     15.17 o 
  -6   3  22       10.11        6.93      5.23 o 
  -5   3  22       39.57       38.33      7.32 o 
  -4   3  22        8.80        8.93      4.59 o 
  -3   3  22        1.44       -0.89      3.32 o 
  -2   3  22       91.42       91.40      7.05 o 
  -1   3  22       11.46        5.00      5.15 o 
   0   3  22       18.04       21.99      6.26 o 
   1   3  22       23.10       20.18      6.45 o 
   2   3  22       24.62       15.43      8.98 o 
  -6   4  22       88.84      133.79     17.69 o 
  -5   4  22       13.71       14.25      5.47 o 
  -4   4  22       21.49       25.03      5.95 o 
  -3   4  22       62.79       67.23      7.94 o 
  -2   4  22        0.31        0.80      3.49 o 
  -1   4  22       38.14       28.54      6.51 o 
   0   4  22        0.85        2.35      4.88 o 
   1   4  22        0.03       -0.40      2.60 o 
   2   4  22        1.25        3.82      3.48 o 
  -6   5  22       12.80       14.05      4.33 o 
  -5   5  22       25.17       17.31      5.91 o 
  -4   5  22        5.93       10.40      4.95 o 
  -3   5  22      115.82      132.55     10.93 o 
  -2   5  22      149.04      147.19      9.46 o 
  -1   5  22      196.50      191.65     17.87 o 
   0   5  22       40.02       40.86     10.21 o 
   1   5  22        9.36       12.40      7.85 o 
   2   5  22        3.21       11.18      6.25 o 
  -5   6  22        4.39        6.81      6.70 o 
  -4   6  22       16.25       12.37      4.36 o 
  -3   6  22      332.12      359.00     15.34 o 
  -2   6  22       78.81       84.42     10.58 o 
  -1   6  22       36.36       -1.19      3.04 o 
   0   6  22       95.95       88.37     10.21 o 
   1   6  22      277.97      309.76     13.39 o 
   2   6  22      220.79      239.21     12.55 o 
  -5   7  22      142.19      156.20     17.65 o 
  -4   7  22        0.23        0.06      3.36 o 
  -3   7  22        0.45       -3.57      3.59 o 
  -2   7  22        5.15       13.36      8.38 o 
  -1   7  22      115.74      112.57     15.93 o 
   0   7  22        1.78       11.60      5.05 o 
   1   7  22       52.80       58.81      9.42 o 
   2   7  22        0.06        4.05      6.15 o 
  -5   8  22       11.12        0.44      6.37 o 
  -4   8  22        1.07       -0.86      3.67 o 
  -3   8  22      119.36      131.52     10.64 o 
  -2   8  22      173.48      166.12     12.66 o 
  -1   8  22        7.00        7.61      5.01 o 
   0   8  22       61.58       72.83     10.23 o 
   1   8  22        0.18        2.08      4.33 o 
  -4   9  22       83.24       93.71     10.60 o 
  -3   9  22       66.43       78.42      7.64 o 
  -2   9  22       12.94        3.27      5.27 o 
  -1   9  22       41.50       40.41     10.03 o 
   0   9  22        5.95        9.83      5.14 o 
   1   9  22       16.33       17.78      7.21 o 
  -4  10  22       79.00      105.44     12.11 o 
  -3  10  22        8.06       16.47      5.77 o 
  -2  10  22       98.03       86.65      9.16 o 
  -1  10  22        9.90        3.77      4.60 o 
   0  10  22        1.01        6.73      5.00 o 
   1  10  22       92.15       82.73     11.39 o 
  -3  11  22       93.92      115.33     14.42 o 
  -2  11  22       50.84       45.97      7.40 o 
  -1  11  22       31.81       34.99      8.44 o 
   0  11  22       98.02       99.29     12.24 o 
  -2  12  22       62.36       58.95      8.31 o 
  -1  12  22        3.21        2.02      6.87 o 
  -6   1  23        1.28       -1.98      5.57 o 
  -5   1  23      223.07      258.24     13.70 o 
  -4   1  23      261.08      272.65     15.85 o 
  -3   1  23        2.70       -2.41      2.91 o 
  -2   1  23        5.29        1.87      3.20 o 
  -1   1  23       68.44       73.33      9.40 o 
   0   1  23      189.51      213.42     13.91 o 
   1   1  23       23.70       23.36      7.12 o 
   2   1  23       71.06       79.28     10.50 o 
  -6   2  23       22.77       15.95      5.85 o 
  -5   2  23       56.20       66.22      9.05 o 
  -4   2  23       11.98        4.28      4.60 o 
  -3   2  23       38.38       45.72      5.73 o 
  -2   2  23      133.26      170.32      9.54 o 
  -1   2  23        2.56        6.08      5.16 o 
   0   2  23      107.00      107.59     11.74 o 
   1   2  23        0.01        4.61      5.40 o 
   2   2  23       31.09       36.23      7.61 o 
  -6   3  23        4.45        1.06      4.81 o 
  -5   3  23       66.90       61.78      8.63 o 
  -4   3  23      104.86      105.85     10.33 o 
  -3   3  23        0.37       -3.48      3.50 o 
  -2   3  23        2.25        2.18      3.82 o 
  -1   3  23        1.55        4.19      5.07 o 
   0   3  23       93.45      136.67     11.81 o 
   1   3  23       32.02       33.83      9.83 o 
   2   3  23      244.00      114.19     16.38 o 
  -5   4  23        8.14        2.80      4.70 o 
  -4   4  23        2.39       -1.61      3.87 o 
  -3   4  23       32.28       23.95      5.81 o 
  -2   4  23      576.27      586.82     21.65 o 
  -1   4  23      174.63      167.27     11.66 o 
   0   4  23        0.04        4.46      5.36 o 
   1   4  23       16.09       15.79      5.48 o 
   2   4  23        2.05       11.46      5.64 o 
  -5   5  23       31.83       32.85      7.11 o 
  -4   5  23        0.36        0.63      3.80 o 
  -3   5  23        9.83       10.86      4.06 o 
  -2   5  23       13.22        9.57      5.56 o 
  -1   5  23       26.31       19.14      9.37 o 
   0   5  23       65.28       63.03      8.99 o 
   1   5  23       37.94       39.06      8.20 o 
   2   5  23        7.39        5.81      6.24 o 
  -5   6  23       17.75       18.12      5.09 o 
  -4   6  23        0.35        7.10      5.57 o 
  -3   6  23        0.18        4.83      3.97 o 
  -2   6  23        2.68       -1.03      4.37 o 
  -1   6  23       72.97       71.55     14.10 o 
   0   6  23       46.27       44.49     11.63 o 
   1   6  23      160.72      175.53     13.14 o 
  -5   7  23        4.18        5.98      4.26 o 
  -4   7  23       90.56       89.55      8.71 o 
  -3   7  23        6.53        8.48      4.08 o 
  -2   7  23       30.53       35.49     10.54 o 
  -1   7  23      106.54      113.74     16.87 o 
   0   7  23        5.09        9.60      6.06 o 
   1   7  23       16.35       25.62      7.16 o 
  -4   8  23        2.82        0.65      4.89 o 
  -3   8  23      129.83      133.99     12.12 o 
  -2   8  23      109.62      114.25     12.41 o 
  -1   8  23       41.81       51.74     11.47 o 
   0   8  23       61.30       64.39      9.74 o 
   1   8  23       46.71       30.21      7.78 o 
  -4   9  23       42.75       51.21      6.98 o 
  -3   9  23        5.85        6.00      4.33 o 
  -2   9  23       23.50       20.80      6.47 o 
  -1   9  23       13.86        9.16      7.87 o 
   0   9  23       33.45       43.16      9.69 o 
  -3  10  23        8.88        2.72      3.20 o 
  -2  10  23        0.94       -0.58      5.13 o 
  -1  10  23       41.43       39.18      8.03 o 
   0  10  23        0.66        5.46      5.43 o 
  -2  11  23        2.76        6.24      5.99 o 
  -1  11  23       19.17       16.11      6.51 o 
  -5   0  24       85.56       78.86     17.13 o 
  -4   0  24      499.92      568.16     22.94 o 
  -3   0  24        7.36        3.40      5.04 o 
  -2   0  24        2.54       13.73      8.40 o 
  -1   0  24      327.95      350.78     23.90 o 
   0   0  24      116.02      125.60     17.87 o 
   1   0  24       81.84       85.60     15.66 o 
   2   0  24        1.02        7.73      6.08 o 
  -5   1  24        2.08       -4.01      4.01 o 
  -4   1  24      403.56      446.03     19.23 o 
  -3   1  24       15.92       14.77      4.39 o 
  -2   1  24        0.04       -3.47      4.26 o 
  -1   1  24      107.73      115.27     12.02 o 
   0   1  24       11.95        7.78      6.49 o 
   1   1  24      178.20      210.31     14.47 o 
   2   1  24       21.13       28.66     10.05 o 
  -5   2  24        1.58        1.24      4.52 o 
  -4   2  24       79.44       85.82      9.63 o 
  -3   2  24       83.90       91.81      9.25 o 
  -2   2  24        1.68       -1.56      4.40 o 
  -1   2  24      224.03      247.50     14.38 o 
   0   2  24       14.56       18.26      6.97 o 
   1   2  24       11.77       10.87      6.01 o 
   2   2  24       67.84       80.97     10.96 o 
  -5   3  24       67.96       62.13      9.20 o 
  -4   3  24        1.87       -0.86      4.22 o 
  -3   3  24        4.71        2.60      4.30 o 
  -2   3  24       20.73       23.03     10.01 o 
  -1   3  24       18.44        9.10      5.91 o 
   0   3  24        7.73       10.24      6.41 o 
   1   3  24       46.85       56.08      9.41 o 
  -5   4  24       21.75       12.83      5.74 o 
  -4   4  24        2.25       -1.40      4.24 o 
  -3   4  24       22.74       20.75      5.63 o 
  -2   4  24      108.75      123.51     12.62 o 
  -1   4  24       15.39       18.81      8.87 o 
   0   4  24       78.00       87.01     10.96 o 
   1   4  24       38.61       45.14      8.62 o 
  -5   5  24       34.96       29.06      7.07 o 
  -4   5  24       46.15       48.98      8.01 o 
  -3   5  24       77.85       67.38     12.28 o 
  -2   5  24      159.29      148.91     17.32 o 
  -1   5  24       34.71       43.00     12.40 o 
   0   5  24        0.36       -1.94      7.00 o 
   1   5  24       17.09       10.20      5.68 o 
  -5   6  24       36.83       36.67      6.36 o 
  -4   6  24        7.75       16.10      4.37 o 
  -3   6  24       15.00        7.16      3.99 o 
  -2   6  24       37.15       37.12      7.59 o 
  -1   6  24       98.72       92.37     16.08 o 
   0   6  24      248.10      263.39     22.65 o 
   1   6  24       18.84       14.84      7.59 o 
  -4   7  24       22.76       17.36      5.48 o 
  -3   7  24        4.10        3.08      4.28 o 
  -2   7  24       72.01       82.28     10.95 o 
  -1   7  24       52.56       44.93     12.08 o 
   0   7  24        2.21        0.03      5.85 o 
   1   7  24       41.88       42.19     12.09 o 
  -4   8  24        3.38       -1.34      3.80 o 
  -3   8  24       16.91       25.29      5.77 o 
  -2   8  24       29.55       21.02      6.73 o 
  -1   8  24        3.92        7.90      6.63 o 
   0   8  24        4.64       -5.40      5.40 o 
  -3   9  24        4.04        2.69      4.01 o 
  -2   9  24       19.62       19.59     11.32 o 
  -1   9  24        1.70        1.98      6.14 o 
   0   9  24        7.84        8.88      9.09 o 
  -2  10  24      116.66      125.37     13.92 o 
  -1  10  24        0.26       -4.41      6.37 o 
  -5   1  25       24.57       25.21      8.87 o 
  -4   1  25      191.94      213.16     12.48 o 
  -3   1  25       72.04       71.82      7.29 o 
  -2   1  25        0.01       -2.72      4.33 o 
  -1   1  25      125.41      146.58     12.55 o 
   0   1  25       87.78       97.79     11.73 o 
   1   1  25        8.37        7.58      6.35 o 
  -5   2  25       43.07       51.00      8.34 o 
  -4   2  25       44.20       41.70      7.26 o 
  -3   2  25      160.93      166.95     11.08 o 
  -2   2  25        1.32        5.86      5.37 o 
  -1   2  25       35.90       29.66      7.27 o 
   0   2  25        5.63        8.65      6.04 o 
   1   2  25       40.06       40.07      8.34 o 
  -5   3  25       70.76       65.48      9.21 o 
  -4   3  25       37.83       40.39      7.33 o 
  -3   3  25       11.39        6.81      4.83 o 
  -2   3  25       24.64       19.86      9.54 o 
  -1   3  25      146.76      159.25     13.09 o 
   0   3  25       14.32       17.39      6.83 o 
   1   3  25        0.21        1.73      5.22 o 
  -5   4  25       67.23       64.83      9.39 o 
  -4   4  25        0.56        0.36      4.33 o 
  -3   4  25       94.75      105.36     10.38 o 
  -2   4  25       45.63       48.31     12.85 o 
  -1   4  25       74.06       80.37     14.88 o 
   0   4  25      167.08      178.37     13.23 o 
   1   4  25      121.64      115.39     12.70 o 
  -4   5  25       28.19       31.43      8.76 o 
  -3   5  25       47.75       43.97      7.46 o 
  -2   5  25       14.27       15.65      8.66 o 
  -1   5  25        0.53        1.83      7.17 o 
   0   5  25        1.00        3.79      6.89 o 
   1   5  25       48.04       42.94     12.33 o 
  -4   6  25       24.20       32.96      8.26 o 
  -3   6  25       10.80        6.44      4.76 o 
  -2   6  25        0.15       -0.51      6.08 o 
  -1   6  25       29.31       18.48      9.40 o 
   0   6  25       61.34       37.98     11.79 o 
  -4   7  25        0.43        0.82      4.48 o 
  -3   7  25       41.47       45.75      9.04 o 
  -2   7  25        3.87       -4.91      5.93 o 
  -1   7  25       11.77        2.86      6.69 o 
   0   7  25       30.96       20.20      8.11 o 
  -3   8  25       32.18       31.80      7.81 o 
  -2   8  25        0.39       -4.82      5.06 o 
  -1   8  25        3.99        4.93      6.31 o 
  -4   0  26        0.05        2.83      7.82 o 
  -3   0  26      270.70      282.83     16.33 o 
  -2   0  26        0.49       -5.89      6.20 o 
  -1   0  26        1.22       -2.24      7.26 o 
   0   0  26      257.40      231.63     21.80 o 
  -4   1  26       40.12       36.04      7.06 o 
  -3   1  26      104.72      114.66     10.53 o 
  -2   1  26       28.80       33.76      7.71 o 
  -1   1  26      135.71      121.91     12.48 o 
   0   1  26        8.88        0.99      5.53 o 
  -4   2  26        2.46        0.23      4.19 o 
  -3   2  26       78.63       85.36      9.21 o 
  -2   2  26       36.40       29.11      7.68 o 
  -1   2  26        3.00        3.23      5.46 o 
   0   2  26        0.01       -2.39      4.83 o 
  -4   3  26       26.35       20.89      6.11 o 
  -3   3  26       96.94       94.44     11.97 o 
  -2   3  26       49.12       47.95     12.91 o 
  -1   3  26        6.91       11.80      6.23 o 
   0   3  26       20.61       17.63      7.15 o 
  -4   4  26        1.02       -4.34      4.34 o 
  -3   4  26       39.30       43.74     10.47 o 
  -2   4  26       35.11       15.37      9.99 o 
  -1   4  26       33.27       39.53     11.15 o 
   0   4  26        0.20       -2.13      6.90 o 
  -4   5  26       49.78       49.35      6.75 o 
  -3   5  26        0.70       -3.96      3.96 o 
  -2   5  26        0.33        6.26      6.93 o 
  -1   5  26      126.26      161.07     20.55 o 
   0   5  26       57.66       55.98     13.68 o 
  -3   6  26       51.98       53.15     10.15 o 
  -2   6  26       79.11       90.01     16.84 o 
  -1   6  26        1.76       -6.23      6.23 o 
  -3   7  26        0.09        4.40      8.22 o 
  -2   7  26        3.53       -1.10      7.00 o 
  -4   1  27       47.44       34.04      7.08 o 
  -3   1  27       17.36       11.43      9.29 o 
  -2   1  27       20.47       19.77      7.25 o 
  -1   1  27       34.56       26.34     10.46 o 
   0   1  27       43.62       52.52      9.51 o 
  -4   2  27       56.58       57.11      8.56 o 
  -3   2  27       75.37       61.15     13.48 o 
  -2   2  27        7.97       -1.73      6.48 o 
  -1   2  27       79.16       95.17     24.06 o 
  -3   3  27       79.60       78.78     15.59 o 
  -2   3  27      176.65      175.18     19.02 o 
  -1   3  27        7.12       -4.04      6.90 o 
  -3   4  27      134.91      151.54     15.27 o 
  -2   4  27        1.64        2.80      7.71 o 
  -1   4  27       79.52       82.78     16.34 o 
  -2   5  27        3.06       -5.22      5.22 o 
  -2   0  28       70.59       47.14     12.66 o 
  -2   1  28       29.24       27.24      7.69 o 
                                                 
